# Supplementary material for: Copy number variation of the restorer Rf4 underlies human selection of three-line hybrid rice breeding
Source: Nat Commun. 2023 Nov 13;14:7333. doi: 10.1038/s41467-023-43009-4 (PMC10643609; doi:10.1038/s41467-023-43009-4)
Supplement: Supplementary file 4 — Supplementary Data 1 [file 41467_2023_43009_MOESM4_ESM.xlsx]

## Sheet: Sheet1
Supplementary Data 1. Similarity of 7.5 kb upstream of the start codon of Rf4aM and Rf4bM is 98.4%
Up-Rf4aM-7.5 kb GCCTGCCCCCGCGGGCGCCAGGCCTGACGGACAGCGGCGAACAGATCAGCGCCGCCGCGGGCGCCAGGGG 70 Up-Rf4bM-7.5 kb GCCTGCCCCCGCGGGCGCCAGGCCTGACGGACAGCGGCGAACAGATCAGCGCCGCCGCGGGCGCCAGGGG 70 Up-Rf4aM-7.5 kb AAGGGAGGGGTGCCCTCACGTTTGATGCGCGAGTGAGGGCAATGCTTTTATCCCTCACTCCCATGTTACA 140 Up-Rf4bM-7.5 kb AAGGGAGGGGTGCCCTCACGTTTGATGCGCGAGTGAGGGCAATGCTTTTATCCCTCACTCCCATGTTACA 140 Up-Rf4aM-7.5 kb GTACTAACATTGAGGGGGTGT…
Similarity of 1.5 kb downstream of the stop codon of Rf4aM and Rf4bM is 99.7%.
Down-Rf4aM-1.5 kb -ATTTGTGCCAGGTTTAGGCAGATTTTGGGACCACTTTGGGCCTAACTCACACGTGCATTTGGGCTGAAA 69 Down-Rf4bM-1.5 kb AATTTGTGCCAGGTTTAGGCAGATTTTGGGACCACTTTGGGCCTAACTCACACGTGCATTTGGGCTGAAA 70 Down-Rf4aM-1.5 kb TTACAAACACTGATGGGATGAATTTACTCTCGTTAAATTTGCCGGTAATTAAACTGAGCAACAATCAAGA 139 Down-Rf4bM-1.5 kb TTACAAACACTGATGAGATGAATTTACTCTCGTTAAATTTGACGGTAATTAAACTGAGCAACAATCAAGA 140 Down-Rf4aM-1.5 kb GCACATATCAG…
