# Supplementary material for: Copy number variation of the restorer Rf4 underlies human selection of three-line hybrid rice breeding
Source: Nat Commun. 2023 Nov 13;14:7333. doi: 10.1038/s41467-023-43009-4 (PMC10643609; doi:10.1038/s41467-023-43009-4)
Supplement: Supplementary file 5 — Supplementary Data 2 [file 41467_2023_43009_MOESM5_ESM.xlsx]

## Sheet: Sheet1
Supplementary Data 2. Cultivated rice accessions used for sequence analysis.
Haplotype	Genome	Accession (Cultivated rice)	Species	Copy-a Variant	Copy-b Variant	WA352c	Distribution		Note: “H”: Haplotype, “V”: Variant, “NA”: Not Available. “+” indicates presence of specific PCR products, while “-” indicates absence of specific PCR products.
Rf4aM-Rf4bM
H1	AA	172R31	O. sativa	V17	V17	-	NA
H1	AA	172R34	O. sativa	V17	V17	-	NA
H1	AA	172R36	O. sativa	V17	V17	-	NA
H1	AA	172R41	O. sativa	V17	V17	-	NA
H1	AA	172R42	O. sativa	V17	V17	-	NA
H1	AA	172R43	O. sativa	V17	V17	-	NA
H1	AA	9311-DEP1	O. sativa	V17	V17	-	Jiangsu China
H1	AA	Ce64-7	O. sativa	V17	V17	-	Hunan China
H1	AA	Changhui851	O. sativa	V17	V17	-	Jiangxi China
H1	AA	Changhui881	O. sativa	V17	V17	-	Jiangxi China
H1	AA	CX72	O. sativa	V17	V17	-	Pakistan
H1	AA	CX104	O. sativa	V17	V17	-	Iran
H1	AA	Fuhui838	O. sativa	V17	V17	-	Sichuan China
H1	AA	Ganhui8130	O. sativa	V17	V17	-	Jiangxi China
H1	AA	Hanhui3	O. sativa	V17	V17	-	Shanghai China
H1	AA	IR30	O. sativa	V17	V17	-	International Rice Research Institute
H1	AA	IRIS 313-8813	O. sativa	V17	V17	-	India
H1	AA	IRIS 313-11339	O. sativa	V17	V17	-	Philippines
H1	AA	IRIS 313-12014	O. sativa	V17	V17	-	Nigeria
H1	AA	K178	O. sativa	V17	V17	-	NA
H1	AA	K271	O. sativa	V17	V17	-	NA
H1	AA	Lehui188	O. sativa	V17	V17	-	Sichuan China
H1	AA	MH63	O. sativa	V17	V17	-	Fujian China
H1	AA	R88	O. sativa	V17	V17	-	Hunan China
H1	AA	Shuhui498	O. sativa	V17	V17	-	Sichuan China
H1	AA	Suhui5	O. sativa	V17	V17	-	Jiangsu China
H1	AA	Xihui16	O. sativa	V17	V17	-	Chongqing China
H1	AA	Xihui22	O. sativa	V17	V17	-	Chongqing China
H1	AA	Xihui28	O. sativa	V17	V17	-	Chongqing China
H1	AA	Yihui3551	O. sativa	V17	V17	-	Sichuan China
H1	AA	Zhonghui7203	O. sativa	V17	V17	-	Zhejiang China
H1	AA	Zhonghui7248	O. sativa	V17	V17	-	Zhejiang China
H1	AA	172R40	O. sativa	V17	V17	+	NA
H1	AA	CDR22	O. sativa	V17	V17	+	Sichuan China
H1	AA	IRIS 313-10544	O. sativa	V17	V17	+	India
H1	AA	MH86	O. sativa	V17	V17	+	Fujian China
H1	AA	Shuhui5040	O. sativa	V17	V17	+	Sichuan China
H1	AA	Shuhui548	O. sativa	V17	V17	+	Sichuan China
H1	AA	Xihui952	O. sativa	V17	V17	+	Chongqing China
Rf4aI
H2	AA	Jalmagna	O. sativa	V26	-	-	International Rice Research Institute
H2	AA	Guanghui102	O. sativa	V26	-	-	Guangdong China
rf4aus
H3	AA	B008	O. sativa	V6	-	-	Vietnam
H3	AA	B049	O. sativa	V6	-	-	Nepal
H3	AA	CISOKAN	O. sativa	V6	-	-	International Rice Research Institute
H3	AA	IRIS 313-11195	O. sativa	V6	-	-	Myanmar
H3	AA	IRIS 313-11494	O. sativa	V6	-	-	India
H3	AA	IRIS 313-11563	O. sativa	V6	-	-	Nepal
rf4i
H4	AA	9311	O. sativa	V67	-	-	Jiangsu China
H4	AA	172R29	O. sativa	V68	-	-	NA
H4	AA	172R35	O. sativa	V67	-	-	NA
H4	AA	172R37	O. sativa	V67	-	-	NA
H4	AA	172R38	O. sativa	V67	-	-	NA
H4	AA	843A	O. sativa	V67	-	-	Jiangxi China
H4	AA	B009	O. sativa	V67	-	-	Vietnam
H4	AA	B010	O. sativa	V67	-	-	Malaysia
H4	AA	B015	O. sativa	V67	-	-	Romania
H4	AA	B024	O. sativa	V67	-	-	Thailand
H4	AA	B029	O. sativa	V67	-	-	India
H4	AA	B037	O. sativa	V67	-	-	Argentina
H4	AA	B048	O. sativa	V67	-	-	Indonesia
H4	AA	B053	O. sativa	V67	-	-	Australia
H4	AA	B058	O. sativa	V67	-	-	China
H4	AA	B059	O. sativa	V67	-	-	China
H4	AA	B060	O. sativa	V67	-	-	China
H4	AA	B061	O. sativa	V67	-	-	China
H4	AA	B062	O. sativa	V67	-	-	China
H4	AA	B063	O. sativa	V67	-	-	China
H4	AA	B067	O. sativa	V67	-	-	China
H4	AA	B087	O. sativa	V67	-	-	China
H4	AA	B188	O. sativa	V67	-	-	Ivory Coast
H4	AA	C999	O. sativa	V67	-	-	NA
H4	AA	Changgeng1B	O. sativa	V68	-	-	Zhejiang China
H4	AA	Chuannong1B	O. sativa	V67	-	-	Sichuan China
H4	AA	Chuannong3B	O. sativa	V67	-	-	Sichuan China
H4	AA	CX63	O. sativa	V67	-	-	India
H4	AA	CX64	O. sativa	V67	-	-	Philippines
H4	AA	CX71	O. sativa	V67	-	-	Malaysia
H4	AA	CX106	O. sativa	V67	-	-	Vietnam
H4	AA	CX114	O. sativa	V67	-	-	China
H4	AA	CX130	O. sativa	V67	-	-	India
H4	AA	CX132	O. sativa	V67	-	-	India
H4	AA	CX149	O. sativa	V67	-	-	India
H4	AA	CX151	O. sativa	V67	-	-	Philippines
H4	AA	CX154	O. sativa	V67	-	-	Thailand
H4	AA	CX158	O. sativa	V67	-	-	Vietnam
H4	AA	CX230	O. sativa	V67	-	-	China
H4	AA	CX237	O. sativa	V67	-	-	Philippines
H4	AA	CX238	O. sativa	V67	-	-	Philippines
H4	AA	CX241	O. sativa	V67	-	-	Philippines
H4	AA	D62B	O. sativa	V67	-	-	Sichuan China
H4	AA	Enong13	O. sativa	V67	-	-	Hubei China
H4	AA	F32B	O. sativa	V67	-	-	Sichuan China
H4	AA	F59B	O. sativa	V67	-	-	Sichuan China
H4	AA	Gang46B	O. sativa	V67	-	-	Sichuan China
H4	AA	Ganxiang73B	O. sativa	V68	-	-	Jiangxi China
H4	AA	GanxiangB	O. sativa	V68	-	-	Jiangxi China
H4	AA	Guanghui128	O. sativa	V67	-	-	Guangdong China
H4	AA	Guihuazhan	O. sativa	V67	-	-	Guangxi China
H4	AA	HuaB	O. sativa	V67	-	-	Guangdong China
H4	AA	Huhan1B	O. sativa	V67	-	-	Shanghai China
H4	AA	Huhan7B	O. sativa	V67	-	-	Shanghai China
H4	AA	IR64	O. sativa	V67	-	-	Philippines
H4	AA	IRIS 313-8244	O. sativa	V67	-	-	Sri Lanka
H4	AA	IRIS 313-8568	O. sativa	V67	-	-	India
H4	AA	IRIS 313-8932	O. sativa	V67	-	-	Bangladesh
H4	AA	IRIS 313-8956	O. sativa	V67	-	-	Indonesia
H4	AA	IRIS 313-9795	O. sativa	V67	-	-	Australia
H4	AA	IRIS 313-9817	O. sativa	V68	-	-	Netherlands
H4	AA	IRIS 313-9862	O. sativa	V67	-	-	Sri Lanka
H4	AA	IRIS 313-9935	O. sativa	V67	-	-	Guyana
H4	AA	IRIS 313-9936	O. sativa	V67	-	-	Sri Lanka
H4	AA	IRIS 313-9970	O. sativa	V67	-	-	Sri Lanka
H4	AA	IRIS 313-10032	O. sativa	V68	-	-	Madagascar
H4	AA	IRIS 313-10102	O. sativa	V67	-	-	Madagascar
H4	AA	IRIS 313-10150	O. sativa	V67	-	-	India
H4	AA	IRIS 313-10476	O. sativa	V67	-	-	Sri Lanka
H4	AA	IRIS 313-10536	O. sativa	V67	-	-	Tanzania
H4	AA	IRIS 313-10648	O. sativa	V67	-	-	Cambodia
H4	AA	IRIS 313-10654	O. sativa	V67	-	-	Laos
H4	AA	IRIS 313-10717	O. sativa	V67	-	-	Sri Lanka
H4	AA	IRIS 313-10719	O. sativa	V67	-	-	Sri Lanka
H4	AA	IRIS 313-11110	O. sativa	V67	-	-	Sri Lanka
H4	AA	IRIS 313-11310	O. sativa	V67	-	-	India
H4	AA	IRIS 313-11321	O. sativa	V67	-	-	Bangladesh
H4	AA	IRIS 313-11349	O. sativa	V67	-	-	India
H4	AA	IRIS 313-11351	O. sativa	V67	-	-	India
H4	AA	IRIS 313-11354	O. sativa	V67	-	-	India
H4	AA	IRIS 313-12013	O. sativa	V67	-	-	India
H4	AA	IRIS 313-12048	O. sativa	V67	-	-	Indonesia
H4	AA	IRIS 313-12082	O. sativa	V67	-	-	Madagascar
H4	AA	JiaHe	O. sativa	V68	-	-	China
H4	AA	Jin23B	O. sativa	V67	-	-	Hunan China
H4	AA	K1	O. sativa	V68	-	-	Anhui China
H4	AA	K5	O. sativa	V67	-	-	NA
H4	AA	K12	O. sativa	V67	-	-	Fujian China
H4	AA	K15	O. sativa	V67	-	-	NA
H4	AA	K69	O. sativa	V67	-	-	Zhejiang China
H4	AA	K470	O. sativa	V67	-	-	NA
H4	AA	K474	O. sativa	V67	-	-	NA
H4	AA	R211	O. sativa	V68	-	-	Guangxi China
H4	AA	R286	O. sativa	V67	-	-	Guangxi China
H4	AA	SE243	O. sativa	V67	-	-	NA
H4	AA	Shu8B	O. sativa	V68	-	-	Sichuan China
H4	AA	Xida2B	O. sativa	V67	-	-	Chongqing China
H4	AA	Xida5B	O. sativa	V67	-	-	Chongqing China
H4	AA	Xinong1B	O. sativa	V67	-	-	Chongqing China
H4	AA	Yixiang1B	O. sativa	V67	-	-	Sichuan China
H4	AA	Zhonghui7259	O. sativa	V67	-	-	Zhejiang China
H4	AA	Zhonghui7265	O. sativa	V67	-	-	Zhejiang China
H4	AA	ZS97B	O. sativa	V67	-	-	Zhejiang China
H4	AA	1209A	O. sativa	V67	-	+	Jiangxi China
H4	AA	B027	O. sativa	V67	-	+	Philippines
H4	AA	B191	O. sativa	V67	-	+	Australia
H4	AA	Changhui121	O. sativa	V67	-	+	China
H4	AA	Chuannong1A	O. sativa	V67	-	+	Sichuan China
H4	AA	Chuannong3A	O. sativa	V67	-	+	Sichuan China
H4	AA	CX107	O. sativa	V67	-	+	Vietnam
H4	AA	CX141	O. sativa	V67	-	+	Malaysia
H4	AA	D62A	O. sativa	V67	-	+	Sichuan China
H4	AA	F32A	O. sativa	V67	-	+	Sichuan China
H4	AA	F59A	O. sativa	V67	-	+	Sichuan China
H4	AA	Gang46A	O. sativa	V67	-	+	Sichuan China
H4	AA	Ganxiang73A	O. sativa	V68	-	+	Jiangxi China
H4	AA	GanxiangA	O. sativa	V68	-	+	Jiangxi China
H4	AA	Guangtai	O. sativa	V67	-	+	Guangdong China
H4	AA	Huahang	O. sativa	V67	-	+	Guangdong China
H4	AA	Huhan1A	O. sativa	V67	-	+	Shanghai China
H4	AA	Huhan7A	O. sativa	V67	-	+	Shanghai China
H4	AA	IRIS 313-8948	O. sativa	V67	-	+	Philippines
H4	AA	IRIS 313-8980	O. sativa	V67	-	+	Thailand
H4	AA	IRIS 313-10610	O. sativa	V67	-	+	Sri Lanka
H4	AA	IRIS 313-10652	O. sativa	V67	-	+	Laos
H4	AA	IRIS 313-11708	O. sativa	V67	-	+	Thailand
H4	AA	Jin23A	O. sativa	V67	-	+	Hunan China
H4	AA	Ju2A	O. sativa	V67	-	+	Hubei China
H4	AA	Liangzhan	O. sativa	V67	-	+	Jiangxi China
H4	AA	R2122	O. sativa	V67	-	+	NA
H4	AA	Rong7A	O. sativa	V67	-	+	Sichuan China
H4	AA	Shu6A	O. sativa	V67	-	+	Sichuan China
H4	AA	Shu9A	O. sativa	V67	-	+	Sichuan China
H4	AA	Shuanggui	O. sativa	V67	-	+	China
H4	AA	Taifeng	O. sativa	V67	-	+	Guangdong China
H4	AA	Xida2A	O. sativa	V67	-	+	Chongqing China
H4	AA	Xida5A	O. sativa	V67	-	+	Chongqing China
H4	AA	Xinong1A	O. sativa	V67	-	+	Chongqing China
H4	AA	Yixiang1A	O. sativa	V67	-	+	Sichuan China
H4	AA	ZS97A	O. sativa	V67	-	+	Jiangxi China
rf4j
H5	AA	9522	O. sativa	V61	-	-	Jiangsu China
H5	AA	B001	O. sativa	V61	-	-	China
H5	AA	B004	O. sativa	V61	-	-	Japan
H5	AA	B014	O. sativa	V61	-	-	Soviet Union
H5	AA	B017	O. sativa	V61	-	-	Bulgaria
H5	AA	B023	O. sativa	V61	-	-	North Korea
H5	AA	B025	O. sativa	V61	-	-	Indonesia
H5	AA	B196	O. sativa	V61	-	-	China
H5	AA	CH1053	O. sativa	V61	-	-	NA
H5	AA	CX110	O. sativa	V61	-	-	Japan
H5	AA	IRIS 313-10380	O. sativa	V61	-	-	Philippines
H5	AA	IRIS 313-10660	O. sativa	V61	-	-	Laos
H5	AA	IRIS 313-10679	O. sativa	V61	-	-	Laos
H5	AA	IRIS 313-10834	O. sativa	V61	-	-	India
H5	AA	IRIS 313-10841	O. sativa	V61	-	-	Indonesia
H5	AA	IRIS 313-10848	O. sativa	V61	-	-	India
H5	AA	IRIS 313-11093	O. sativa	V61	-	-	Laos
H5	AA	IRIS 313-11094	O. sativa	V61	-	-	Laos
H5	AA	IRIS 313-11127	O. sativa	V61	-	-	Myanmar
H5	AA	IRIS 313-11335	O. sativa	V61	-	-	Philippines
H5	AA	IRIS 313-11691	O. sativa	V61	-	-	Bhutan
H5	AA	IRIS 313-11832	O. sativa	V61	-	-	Thailand
H5	AA	IRIS 313-12029	O. sativa	V61	-	-	Laos
H5	AA	Nip	O. sativa	V61	-	-	Japan
H5	AA	T65	O. sativa	V61	-	-	Taiwan China
H5	AA	Xiushui	O. sativa	V61	-	-	Zhejiang China
H5	AA	ZH11	O. sativa	V61	-	-	Beijing China
Rf4bM
H6	AA	Mianhui725	O. sativa	-	V17	+	Sichuan China
H6	AA	R60	O. sativa	-	V17	-	Hubei China
Rf4aI-rf4b
H7	AA	172R9	O. sativa	V26	V58	-	NA
H7	AA	172R10	O. sativa	V26	V58	-	NA
H7	AA	172R11	O. sativa	V26	V58	-	NA
H7	AA	172R30	O. sativa	V26	V58	-	NA
H7	AA	172R32	O. sativa	V26	V58	-	NA
H7	AA	172R39	O. sativa	V26	V58	-	NA
H7	AA	172R44	O. sativa	V26	V58	-	NA
H7	AA	B032	O. sativa	V26	V58	-	India
H7	AA	B217	O. sativa	V26	V58	-	China
H7	AA	Changhui1	O. sativa	V26	V58	-	Hunan China
H7	AA	Changhui871	O. sativa	V26	V58	-	NA
H7	AA	CX214	O. sativa	V26	V58	-	Brazil
H7	AA	CX226	O. sativa	V26	V58	-	Philippines
H7	AA	Guanghui998	O. sativa	V26	V58	-	Guangdong China
H7	AA	Gui99	O. sativa	V26	V58	-	Guangxi China
H7	AA	Heihui1	O. sativa	V26	V58	-	Jiangxi China
H7	AA	Huazhan	O. sativa	V26	V58	-	Zhejiang China
H7	AA	IR8	O. sativa	V26	V58	-	International Rice Research Institute
H7	AA	IR24	O. sativa	V26	V58	-	International Rice Research Institute
H7	AA	IRIS 313-11480	O. sativa	V26	V58	-	India
H7	AA	Jiuxiangzhan	O. sativa	V26	V58	-	Jiangxi China
H7	AA	K25	O. sativa	V26	V58	-	NA
H7	AA	K34	O. sativa	V26	V58	-	NA
H7	AA	K67	O. sativa	V26	V58	-	NA
H7	AA	K165	O. sativa	V26	V58	-	NA
H7	AA	K167	O. sativa	V26	V58	-	NA
H7	AA	K181	O. sativa	V26	V58	-	NA
H7	AA	K225	O. sativa	V26	V58	-	NA
H7	AA	K231	O. sativa	V26	V58	-	NA
H7	AA	K262	O. sativa	V26	V58	-	NA
H7	AA	K288	O. sativa	V26	V58	-	NA
H7	AA	K451	O. sativa	V26	V58	-	NA
H7	AA	K500	O. sativa	V26	V58	-	NA
H7	AA	Minhui3301	O. sativa	V26	V58	-	Fujian China
H7	AA	Miyang46	O. sativa	V26	V58	-	South Korea
H7	AA	OM052	O. sativa	V26	V58	-	Anhui China
H7	AA	Pinghui661	O. sativa	V26	V58	-	Jiangxi China
H7	AA	Pinghui718	O. sativa	V26	V58	-	Jiangxi China
H7	AA	R308	O. sativa	V26	V58	-	NA
H7	AA	R398	O. sativa	V26	V58	-	NA
H7	AA	R402	O. sativa	V26	V58	-	Hunan China
H7	AA	R964	O. sativa	V26	V58	-	NA
H7	AA	Shuhui3034	O. sativa	V26	V58	-	Sichuan China
H7	AA	Shuhui527	O. sativa	V26	V58	-	Sichuan China
H7	AA	W208	O. sativa	V26	V58	-	NA
H7	AA	Xiangqin	O. sativa	V26	V58	-	Zhejiang China
H7	AA	Yahui2115	O. sativa	V26	V58	-	Sichuan China
H7	AA	Zhonghui7206	O. sativa	V26	V58	-	Zhejiang China
H7	AA	Zhonghui7208	O. sativa	V26	V58	-	Zhejiang China
H7	AA	Zhonghui7217	O. sativa	V26	V58	-	Zhejiang China
H7	AA	Zhonghui7258	O. sativa	V26	V58	-	Zhejiang China
H7	AA	Zhonghui7270	O. sativa	V26	V58	-	Zhejiang China
H7	AA	Zhonghui7271	O. sativa	V26	V58	-	Zhejiang China
H7	AA	Zhonghui7272	O. sativa	V26	V58	-	Zhejiang China
H7	AA	Zhonghui7273	O. sativa	V26	V58	-	Zhejiang China
H7	AA	ZMB1	O. sativa	V26	V58	-	Anhui China
H7	AA	Changxianghui1	O. sativa	V26	V58	+	Jiangxi China
H7	AA	Chenghui727	O. sativa	V26	V58	+	Sichuan China
H7	AA	Fengxinzhan	O. sativa	V26	V58	+	Guangdong China
H7	AA	Huanghuazhan	O. sativa	V26	V58	+	Guangdong China
H7	AA	L6B	O. sativa	V26	V58	+	Tianjing China
H7	AA	LG	O. sativa	V26	V58	+	NA
H7	AA	R15	O. sativa	V26	V58	+	Jiangxi China
H7	AA	R225	O. sativa	V26	V58	+	China
H7	AA	R396	O. sativa	V26	V58	+	Hunan China
H7	AA	T025	O. sativa	V26	V58	+	NA
H7	AA	W319	O. sativa	V26	V58	+	NA
H7	AA	Xinhuazhan	O. sativa	V26	V58	+	Guangdong China
H7	AA	Zhonghui81	O. sativa	V26	V58	+	Zhejiang China
H7	AA	ZSRf4I	O. sativa	V26	V58	+	Guangdong China
rf4a-Rf4bM
H8	AA	172R27	O. sativa	V57	V17	-	NA
H8	AA	172R28	O. sativa	V57	V17	-	NA
H8	AA	172R33	O. sativa	V57	V17	-	NA
H8	AA	B243	O. sativa	V57	V17	-	China
H8	AA	Ganhui993	O. sativa	V57	V17	-	Jiangxi China
H8	AA	IRIS 313-9070	O. sativa	V57	V17	-	Malaysia
H8	AA	IRIS 313-9825	O. sativa	V57	V17	-	Peru
H8	AA	IRIS 313-10539	O. sativa	V57	V17	-	Bangladesh
H8	AA	IRIS 313-10985	O. sativa	V57	V17	-	Bangladesh
H8	AA	R009	O. sativa	V57	V17	-	Guangxi China
H8	AA	R388	O. sativa	V57	V17	-	NA
H8	AA	R463	O. sativa	V57	V17	-	Sichuan China
H8	AA	R512	O. sativa	V57	V17	-	China
H8	AA	R664	O. sativa	V57	V17	-	NA
H8	AA	Xianhui207	O. sativa	V57	V17	-	Hunan China
H8	AA	B033	O. sativa	V57	V17	+	Sri Lanka
H8	AA	IRIS 313-9039	O. sativa	V57	V17	+	Sri Lanka
H8	AA	IRIS 313-9832	O. sativa	V57	V17	+	Sri Lanka
Inapplicability
	AA	IRGC104022	O. glaberrima	-	-	-	NA
	AA	IRGC104024	O. glaberrima	-	-	-	NA
	AA	IRGC104025	O. glaberrima	-	-	-	NA
	AA	IRGC104026	O. glaberrima	-	-	-	NA
	AA	IRGC104027	O. glaberrima	-	-	-	NA
	AA	IRGC104030	O. glaberrima	-	-	-	NA
	AA	IRGC104031	O. glaberrima	-	-	-	NA
Note: “H”: Haplotype, “V”: Variant, “NA”: Not Available. “+” indicates presence of specific PCR products, while “-” indicates absence of specific PCR products.
