# Supplementary material for: Copy number variation of the restorer Rf4 underlies human selection of three-line hybrid rice breeding
Source: Nat Commun. 2023 Nov 13;14:7333. doi: 10.1038/s41467-023-43009-4 (PMC10643609; doi:10.1038/s41467-023-43009-4)
Supplement: Supplementary file 6 — Supplementary Data 3 [file 41467_2023_43009_MOESM6_ESM.xlsx]

## Sheet: Sheet1
Supplementary Data 3. Wild rice accessions used for sequence analysis.
Haplotype	Genome	Accession (wild rice)	Species	Copy-a Variant	Copy-b Variant	WA352c	Distribution		Note: “H”: Haplotype, “V”: Variant, “NA”: Not Available. “+” indicates presence of specific PCR products, while “-” indicates absence of specific PCR products.
rf4i
H4	AA	BLW-15	O. rufipogon	V67	-	-	NA
H4	AA	DXW-113	O. rufipogon	V67	-	-	NA
H4	AA	GZW-27	O. rufipogon	V67	-	-	NA
H4	AA	GZW-98	O. rufipogon	V67	-	-	NA
H4	AA	HLW-67	O. rufipogon	V67	-	-	NA
H4	AA	mer-6	O. meridionalis	V67	-	-	NA
H4	AA	QHW-41	O. rufipogon	V67	-	-	NA
H4	AA	ruf-21	O. rufipogon	V67	-	-	NA
H4	AA	ruf-25	O. rufipogon	V67	-	-	NA
H4	AA	ruf-38	O. rufipogon	V67	-	-	NA
H4	AA	ruf-41	O. rufipogon	V67	-	-	NA
H4	AA	ruf-44	O. rufipogon	V67	-	-	NA
H4	AA	ruf-49	O. rufipogon	V67	-	-	NA
H4	AA	ruf-53	O. rufipogon	V67	-	-	NA
H4	AA	ruf-65	O. rufipogon	V67	-	-	NA
H4	AA	ruf-69	O. rufipogon	V67	-	-	NA
H4	AA	ruf-73	O. rufipogon	V67	-	-	NA
H4	AA	ruf-86	O. rufipogon	V67	-	-	NA
H4	AA	ruf-103	O. rufipogon	V67	-	-	NA
H4	AA	ruf-118	O. rufipogon	V67	-	-	NA
H4	AA	ZCW-77	O. rufipogon	V67	-	-	NA
H4	BBCC	BC2	O. minuta	V67	-	-	NA
H4	BB	Y20	O. punctata	V67	-	-	Central China
H4	CC	C1	O. officinalis	V67	-	-	NA
H4	CCDD	gra-14	O. grandiglumis	V67	-	-	NA
H4	CCDD	gra-7	O. grandiglumis	V67	-	-	NA
H4	EE	aus-6	O. australiensis	V67	-	-	NA
rf4j
H5	AA	9W-259	O. rufipogon	V61	-	-	Tanzania
H5	AA	DXW-120	O. rufipogon	V61	-	-	NA
H5	AA	mer-3	O. meridionalis	V61	-	-	NA
H5	AA	niv-19	O. nivara	V61	-	-	NA
H5	AA	niv-20	O. nivara	V61	-	-	NA
H5	AA	niv-24	O. nivara	V61	-	-	NA
H5	AA	niv-31	O. nivara	V61	-	-	NA
H5	AA	QHW-64	O. rufipogon	V61	-	-	NA
H5	BBCC	min-2	O. minuta	V61	-	-	NA
H5	BBCC	min-21	O. minuta	V61	-	-	NA
H5	BB	pun-2	O. punctata	V61	-	-	NA
H5	CCDD	lat-21	O. latifolia	V61	-	-	NA
H5	CC	off-3	O. officinalis	V61	-	-	NA
Rf4aM
H12	AA	DXW-22	O. rufipogon	V17	-	-	NA
H12	AA	niv-21	O. nivara	V17	-	-	NA
Rf4bM
H6	AA	glu-13	O. glumaepatula	-	V17	-	NA
H6	AA	QHW-61	O. rufipogon	-	V17	-	NA
rf4a-likes
H13	AA	ZY-1	O. meridionalis	V7	-	-	NA
H14	AA	8W-8	O. rufipogon	V52	-	+	Guangdong China
H15	AA	HLW-6	O. rufipogon	V53	-	-	NA
H16	AA	ruf-1	O. rufipogon	V64	-	-	NA
H16	AA	ruf-2	O. rufipogon	V64	-	-	NA
H16	AA	ruf-19	O. rufipogon	V64	-	-	NA
H16	AA	ruf-20	O. rufipogon	V64	-	-	NA
H17	AA	ZCW-25	O. rufipogon	V50	-	-	NA
H14	AA	ZCW-42	O. rufipogon	V52	-	-	NA
Rf4a-likes	AA
H18	AA	niv-9	O. nivara	V29	-	-	NA
H19	AA	W-105	O. rufipogon	V31	-	-	Thailand
H20	BBCC	min-20	O. minuta	V25	-	-	NA
H21	BBCC	min-30	O. minuta	V38	-	-	NA
H18	BB	pun-12	O. punctata	V29	-	-	NA
H22	CC	C8	O. rhizomatis	V22	-	-	NA
H23	CC	eic-10	O. eichingeri	V30	-	-	NA
H20	CC	Y8	O. rhizomatis	V25	-	-	Guangxi China
H24	EE	E1	O. australiensis	V27	-	-	NA
H24	EE	E2	O. australiensis	V27	-	-	NA
rf4b-likes
H25	AA	9W-166	O. rufipogon	-	V10	-	Nepal
H25	AA	9W-167	O. rufipogon	-	V10	-	NA
H25	AA	DXW-2	O. rufipogon	-	V10	-	NA
H26	AA	DXW-26	O. rufipogon	-	V2	-	NA
H26	AA	FGW-1	O. rufipogon	-	V2	-	NA
H26	AA	FGW-12	O. rufipogon	-	V2	-	NA
H26	AA	GZW-1	O. rufipogon	-	V2	-	NA
H26	AA	GZW-89	O. rufipogon	-	V2	-	NA
H26	AA	GZW-135	O. rufipogon	-	V2	-	NA
H26	AA	GZW-178	O. rufipogon	-	V2	-	NA
H25	AA	HLW-5	O. rufipogon	-	V10	-	NA
H26	AA	HLW-60	O. rufipogon	-	V2	-	NA
H26	AA	HLW-99	O. rufipogon	-	V2	-	NA
H25	AA	mer-2	O. meridionalis	-	V10	-	NA
H25	AA	mer-7	O. meridionalis	-	V10	-	NA
H26	AA	niv-2	O. nivara	-	V2	-	NA
H26	AA	niv-5	O. nivara	-	V2	-	NA
H25	AA	niv-6	O. nivara	-	V10	-	NA
H26	AA	QHW-25	O. rufipogon	-	V2	-	NA
H26	AA	ZCW-23	O. rufipogon	-	V2	-	NA
H26	AA	ZCW-68	O. rufipogon	-	V2	-	NA
H26	BB	pun-3	O. punctata	-	V2	-	NA
H26	BB	pun-4	O. punctata	-	V2	-	NA
H25	BB	pun-5	O. punctata	-	V10	-	NA
H25	BB	pun-6	O. punctata	-	V10	-	NA
H25	BB	pun-14	O. punctata	-	V10	-	NA
H26	BB	pun-15	O. punctata	-	V2	-	NA
H26	BB	pun-17	O. punctata	-	V2	-	NA
H25	BB	pun-28	O. punctata	-	V10	-	NA
H25	BB	pun-30	O. punctata	-	V10	-	NA
H26	BB	pun-38	O. punctata	-	V2	-	NA
H26	CCDD	alt-5	O. alta	-	V2	-	NA
H25	CC	off-2	O. officinalis	-	V10	-	NA
H26	CC	rhi-5	O. rhizomatis	-	V2	-	NA
H26	EE	aus-16	O. australiensis	-	V2	-	NA
Rf4b-like
H27	AA	niv-36	O. nivara	-	V37	-	NA
Rf4aM-Rf4bM
H1	AA	BLW-36	O. rufipogon	V17	V17	-	NA
H1	AA	BLW-6	O. rufipogon	V17	V17	-	NA
H1	AA	DXW-41	O. rufipogon	V17	V17	-	NA
H1	AA	GZW-111	O. rufipogon	V17	V17	-	NA
H1	AA	GZW-115	O. rufipogon	V17	V17	-	NA
H1	AA	GZW-12	O. rufipogon	V17	V17	-	NA
H1	AA	GZW-90	O. rufipogon	V17	V17	-	NA
H1	AA	HLW-82	O. rufipogon	V17	V17	-	NA
H1	AA	HLW-95	O. rufipogon	V17	V17	-	NA
H1	AA	niv-10	O. nivara	V17	V17	-	NA
H1	AA	niv-7	O. nivara	V17	V17	-	NA
H1	AA	niv-8	O. nivara	V17	V17	-	NA
H1	AA	QHW-19	O. rufipogon	V17	V17	-	NA
H1	AA	SXW-62	O. rufipogon	V17	V17	-	NA
H1	AA	W-117	O. rufipogon	V17	V17	-	Myanmar
H1	AA	ZCW-107	O. rufipogon	V17	V17	-	NA
H1	AA	ZCW-76	O. rufipogon	V17	V17	-	NA
Rf4aI-rf4b	AA
H7	AA	FGW-13	O. rufipogon	V26	V58	-	NA
H7	AA	FGW-61	O. rufipogon	V26	V58	+	NA
H7	AA	Y10	O. meridionalis	V26	V58	-	Guangxi China
H7	BBCC	min-15	O. minuta	V26	V58	-	NA
H7	BBCC	min-16	O. minuta	V26	V58	-	NA
H7	CCDD	Y9	O. alta	V26	V58	-	Guangxi China
H7	CC	eic-11	O. eichingeri	V26	V58	-	NA
H7	CC	eic-89	O. eichingeri	V26	V58	-	NA
H7	CC	ZY7	O. officinalis	V26	V58	-	NA
H7	EE	aus-10	O. australiensis	V26	V58	-	NA
Rf4aM-rf4b-likes
H28	AA	8W-41	O. rufipogon	V17	V5	+	Guangdong China
H28	AA	8W-43	O. rufipogon	V17	V5	-	Guangdong China
H29	AA	BLW-39	O. rufipogon	V17	V2	-	NA
H28	AA	DXW-102	O. rufipogon	V17	V5	-	NA
H28	AA	DXW-105	O. rufipogon	V17	V5	-	NA
H28	AA	DXW-80	O. rufipogon	V17	V5	-	NA
H30	BBCC	Y16	O. minuta	V17	V15	-	Guangxi China
rf4a-likes-Rf4bM
H31	AA	09d5	O. rufipogon	V13	V17	-	NA
H32	AA	09d13	O. rufipogon	V51	V17	-	NA
H33	AA	09d27	O. rufipogon	V52	V17	-	NA
H33	AA	8W-49	O. rufipogon	V52	V17	-	NA
H33	AA	8W-61	O. rufipogon	V52	V17	-	NA
H33	AA	9W-102	O. rufipogon	V52	V17	-	Philippines
H34	AA	17W-7	O. rufipogon	V8	V17	-	Hainan China
H34	AA	17W-54	O. rufipogon	V8	V17	-	Hainan China
H34	AA	19W-11	O. rufipogon	V8	V17	-	Guangdong China
H34	AA	19W-13	O. rufipogon	V8	V17	-	Guangdong China
H34	AA	19W-14	O. rufipogon	V8	V17	-	Guangdong China
H34	AA	19W-16	O. rufipogon	V8	V17	-	Guangdong China
H34	AA	19W-18	O. rufipogon	V8	V17	-	Guangdong China
H34	AA	19W-19	O. rufipogon	V8	V17	-	Guangdong China
H35	AA	26W-2	O. rufipogon	V60	V17	-	Guangdong China
H34	AA	QHW-66	O. rufipogon	V8	V17	-	NA
H33	AA	ruf-2	O. rufipogon	V52	V17	-	NA
H33	AA	ruf-9	O. rufipogon	V52	V17	-	NA
H36	BBCC	BC8	O. minuta	V9	V17	-	NA
H36	CC	off-24	O. officinalis	V9	V17	-	NA
rf4a-likes-rf4b-likes
H37	AA	09d6	O. rufipogon	V63	V10	-	NA
H38	AA	09d7	O. rufipogon	V47	V46	-	NA
H39	AA	09d9	O. rufipogon	V8	V48	-	NA
H40	AA	09d12	O. rufipogon	V42	V43	-	NA
H41	AA	09d23	O. rufipogon	V4	V2	-	NA
H42	AA	09d24	O. nivara	V55	V45	-	NA
H43	AA	09d26	O. rufipogon	V55	V14	-	NA
H44	AA	09d28	O. rufipogon	V44	V16	-	NA
H45	AA	9W-113	O. rufipogon	V62	V2	-	Sri Lanka
H45	AA	9W-307	O. rufipogon	V62	V2	-	Indonesia
H46	AA	9W-389	O. rufipogon	V8	V10	-	Laos
H46	AA	9W-398	O. rufipogon	V8	V10	-	India
H47	AA	9W-429	O. rufipogon	V9	V10	-	NA
H46	AA	9W-485	O. rufipogon	V8	V10	-	Laos
H48	AA	DXW-4	O. rufipogon	V8	V34	-	NA
H49	AA	FGW-92	O. rufipogon	V53	V2	-	NA
H50	AA	glu-1	O. glumaepatula	V1	V10	-	NA
H50	AA	glu-2	O. glumaepatula	V1	V10	-	NA
H51	AA	glu-9	O. glumaepatula	V54	V10	-	NA
H52	AA	HLW-28	O. rufipogon	V49	V2	-	NA
H52	AA	niv-15	O. nivara	V49	V2	-	NA
H46	AA	SXW-15	O. rufipogon	V8	V10	-	NA
H53	AA	W-107	O. rufipogon	V59	V59	-	Laos
H54	AA	W-28	O. meridionalis	V65	V66	-	Australia
H51	BBCC	min-9	O. minuta	V49	V2	-	NA
H55	BBCC	ZY-4	O. minuta	V7	V15	-	NA
H56	BB	pun-10	O. punctata	V49	V10	-	NA
H56	BB	pun-26	O. punctata	V49	V10	-	NA
H57	CCDD	alt-18	O. alta	V1	V2	-	NA
H46	CC	eic-13	O. eichingeri	V8	V10	-	NA
H46	CC	eic-15	O. eichingeri	V8	V10	-	NA
H45	CC	rhi-3	O. rhizomatis	V62	V2	-	NA
H46	CC	rhi-19	O. rhizomatis	V8	V10	-	NA
rf4a-likes-Rf4b-likes
H58	AA	09d2	O. rufipogon	V56	V21	-	NA
H59	AA	8W-45	O. rufipogon	V52	V20	-	Guangdong China
H60	AA	19W-10	O. rufipogon	V9	V23	-	Guangdong China
H60	AA	19W-12	O. rufipogon	V9	V23	-	Guangdong China
H60	AA	19W-15	O. rufipogon	V9	V23	-	Guangdong China
H60	AA	19W-17	O. rufipogon	V9	V23	-	Guangdong China
H61	AA	DXW-103	O. rufipogon	V8	V24	-	NA
H62	AA	DXW-27	O. rufipogon	V12	V18	-	NA
H63	AA	DXW-86	O. rufipogon	V12	V19	-	NA
H61	AA	GZW-179	O. rufipogon	V9	V23	-	NA
H58	AA	HLW-39	O. rufipogon	V56	V21	-	NA
H64	AA	W-29	O. rufipogon	V3	V35	-	Australia
H65	AA	W-40	O. nivara	V41	V40	-	Cambodia
Rf4a-likes-Rf4b-likes
H66	AA	09d22	O. rufipogon	V32	V33	-	NA
H67	AA	09d49	O. rufipogon	V22	V39	-	NA
H68	AA	A17	O. meridionalis	V35	V36	-	NA
H67	AA	ZCW-78	O. rufipogon	V22	V39	-	NA
Anc-Rf4
H69	GG	Y18	O. meyeriana	V28	-	-	NA
Inapplicability
	AA	bar-2	O. barthii	-	-	-	NA
	AA	bar-3	O. barthii	-	-	-	NA
	AA	bar-4	O. barthii	-	-	-	NA
	AA	bar-5	O. barthii	-	-	-	NA
	AA	bar-6	O. barthii	-	-	-	NA
	AA	bar-7	O. barthii	-	-	-	NA
	AA	bar-8	O. barthii	-	-	-	NA
	AA	bar-9	O. barthii	-	-	-	NA
	AA	lon-4	O. longistaminata	-	-	-	NA
	AA	lon-6	O. longistaminata	-	-	-	NA
	AA	lon-7	O. longistaminata	-	-	-	NA
	AA	lon-10	O. longistaminata	-	-	-	NA
	AA	lon-11	O. longistaminata	-	-	-	NA
	AA	lon-12	O. longistaminata	-	-	-	NA
	AA	lon-13	O. longistaminata	-	-	-	NA
	AA	lon-15	O. longistaminata	-	-	-	NA
	AA	lon-16	O. longistaminata	-	-	-	NA
	AA	lon-17	O. longistaminata	-	-	-	NA
	AA	lon-18	O. longistaminata	-	-	-	NA
	AA	lon-19	O. longistaminata	-	-	-	NA
	AA	lon-21	O. longistaminata	-	-	-	NA
	AA	lon-22	O. longistaminata	-	-	-	NA
	AA	lon-23	O. longistaminata	-	-	-	NA
	AA	lon-25	O. longistaminata	-	-	-	NA
	AA	lon-27	O. longistaminata	-	-	-	NA
	AA	lon-30	O. longistaminata	-	-	-	NA
	AA	lon-31	O. longistaminata	-	-	-	NA
	AA	lon-32	O. longistaminata	-	-	-	NA
	AA	lon-33	O. longistaminata	-	-	-	NA
	AA	lon-34	O. longistaminata	-	-	-	NA
	AA	lon-35	O. longistaminata	-	-	-	NA
	AA	lon-36	O. longistaminata	-	-	-	NA
	AA	lon-38	O. longistaminata	-	-	-	NA
	AA	lon-39	O. longistaminata	-	-	-	NA
	AA	lon-40	O. longistaminata	-	-	-	NA
	AA	lon-41	O. longistaminata	-	-	-	NA
	AA	lon-42	O. longistaminata	-	-	-	NA
.
