# Supplementary material for: Copy number variation of the restorer Rf4 underlies human selection of three-line hybrid rice breeding
Source: Nat Commun. 2023 Nov 13;14:7333. doi: 10.1038/s41467-023-43009-4 (PMC10643609; doi:10.1038/s41467-023-43009-4)
Supplement: Supplementary file 7 — Supplementary Data 4 [file 41467_2023_43009_MOESM7_ESM.xlsx]

## Sheet: Sheet1
Supplementary Data 4. Landrace accessions used for sequence analysis.
Haplotype	Genome	Accession (Landrace)	Species	Copy-a Variant	Copy-b Variant	WA352c	Distribution		Note: “H”: Haplotype, “V”: Variant, “NA”: Not Available. “+” indicates presence of specific PCR products, while “-” indicates absence of specific PCR products.
Rf4aM-Rf4bM
H1	AA	Z26	O. sativa	V17	V17	-	NA
rf4aus
H3	AA	X2	O. sativa	V6	-	-	NA
H3	AA	YⅡ12	O. sativa	V6	-	-	Central China
rf4i
H4	AA	10001	O. sativa	V67	-	-	Guangxi China
H4	AA	10002	O. sativa	V67	-	-	Guangxi China
H4	AA	10005	O. sativa	V67	-	-	Guangxi China
H4	AA	10006	O. sativa	V67	-	-	Guangxi China
H4	AA	57009	O. sativa	V67	-	-	Guangxi China
H4	AA	560008	O. sativa	V67	-	-	Guangxi China
H4	AA	87Yun-4	O. sativa	V67	-	-	NA
H4	AA	A251	O. sativa	V67	-	-	Southern China
H4	AA	A252	O. sativa	V67	-	-	Southern China
H4	AA	A253	O. sativa	V67	-	-	NA
H4	AA	A254	O. sativa	V67	-	-	Southern China
H4	AA	A255	O. sativa	V67	-	-	Southern China
H4	AA	A256	O. sativa	V67	-	-	NA
H4	AA	A257	O. sativa	V67	-	-	NA
H4	AA	A281	O. sativa	V67	-	-	Southern China
H4	AA	A282	O. sativa	V67	-	-	NA
H4	AA	A283	O. sativa	V67	-	-	Southern China
H4	AA	A285	O. sativa	V67	-	-	Southern China
H4	AA	A286	O. sativa	V67	-	-	Southern China
H4	AA	A287	O. sativa	V67	-	-	NA
H4	AA	A288	O. sativa	V67	-	-	Southern China
H4	AA	A288	O. sativa	V67	-	-	Southern China
H4	AA	A289	O. sativa	V67	-	-	Southern China
H4	AA	A289	O. sativa	V67	-	-	Southern China
H4	AA	A299	O. sativa	V67	-	-	NA
H4	AA	A782	O. sativa	V67	-	-	NA
H4	AA	A783	O. sativa	V67	-	-	NA
H4	AA	A785	O. sativa	V67	-	-	NA
H4	AA	A786	O. sativa	V67	-	-	NA
H4	AA	A789	O. sativa	V67	-	-	Southern China
H4	AA	A790	O. sativa	V67	-	-	Southern China
H4	AA	A794	O. sativa	V67	-	-	Southern China
H4	AA	A795	O. sativa	V67	-	-	Southern China
H4	AA	A796	O. sativa	V67	-	-	Southern China
H4	AA	A798	O. sativa	V67	-	-	NA
H4	AA	A799	O. sativa	V67	-	-	NA
H4	AA	A918	O. sativa	V67	-	-	NA
H4	AA	AⅡ41	O. sativa	V67	-	-	Guangxi China
H4	AA	AⅡ42	O. sativa	V67	-	-	Guangxi China
H4	AA	AⅡ68	O. sativa	V67	-	-	Guangxi China
H4	AA	AⅡ70	O. sativa	V68	-	-	Guangxi China
H4	AA	AⅡ75	O. sativa	V67	-	-	Guangxi China
H4	AA	AⅡ163	O. sativa	V67	-	-	Guangxi China
H4	AA	B35	O. sativa	V67	-	-	Southern China
H4	AA	B39	O. sativa	V67	-	-	NA
H4	AA	B42	O. sativa	V67	-	-	NA
H4	AA	B47	O. sativa	V67	-	-	NA
H4	AA	B73	O. sativa	V67	-	-	Southern China
H4	AA	B75	O. sativa	V67	-	-	Southern China
H4	AA	B86	O. sativa	V67	-	-	Southern China
H4	AA	B92	O. sativa	V67	-	-	Southern China
H4	AA	B100	O. sativa	V67	-	-	Southern China
H4	AA	B403	O. sativa	V67	-	-	North China
H4	AA	B603	O. sativa	V67	-	-	NA
H4	AA	B605	O. sativa	V67	-	-	Southern China
H4	AA	B606	O. sativa	V67	-	-	Southern China
H4	AA	B612	O. sativa	V67	-	-	Taiwan China
H4	AA	B615	O. sativa	V67	-	-	Southern China
H4	AA	B692	O. sativa	V67	-	-	NA
H4	AA	CⅡ53	O. sativa	V67	-	-	NA
H4	AA	FⅡ150	O. sativa	V67	-	-	NA
H4	AA	FⅡ203	O. sativa	V67	-	-	NA
H4	AA	PⅡ111	O. sativa	V67	-	-	NA
H4	AA	PⅡ168	O. sativa	V67	-	-	NA
H4	AA	R52	O. sativa	V67	-	-	Southern China
H4	AA	R317	O. sativa	V67	-	-	NA
H4	AA	R319	O. sativa	V67	-	-	Sichuan China
H4	AA	R320	O. sativa	V67	-	-	NA
H4	AA	R324	O. sativa	V67	-	-	NA
H4	AA	R330	O. sativa	V67	-	-	NA
H4	AA	R345	O. sativa	V67	-	-	NA
H4	AA	R347	O. sativa	V67	-	-	NA
H4	AA	RⅡ21	O. sativa	V67	-	-	Southwest China
H4	AA	RⅡ24	O. sativa	V67	-	-	Southern China
H4	AA	RⅡ26	O. sativa	V67	-	-	Southern China
H4	AA	RⅡ31	O. sativa	V67	-	-	Central China
H4	AA	RⅡ32	O. sativa	V67	-	-	NA
H4	AA	RⅡ36	O. sativa	V67	-	-	Central China
H4	AA	RⅡ63	O. sativa	V67	-	-	NA
H4	AA	RⅡ70	O. sativa	V67	-	-	Central China
H4	AA	RⅡ74	O. sativa	V67	-	-	Southern China
H4	AA	RⅡ76	O. sativa	V67	-	-	Southwest China
H4	AA	RⅡ77	O. sativa	V67	-	-	NA
H4	AA	RⅡ78	O. sativa	V67	-	-	Southern China
H4	AA	RⅡ85	O. sativa	V67	-	-	Southern China
H4	AA	RⅡ89	O. sativa	V67	-	-	Southern China
H4	AA	RⅡ91	O. sativa	V67	-	-	Southern China
H4	AA	RⅡ93	O. sativa	V67	-	-	NA
H4	AA	RⅡ110	O. sativa	V67	-	-	Southern China
H4	AA	RⅡ116	O. sativa	V67	-	-	Southern China
H4	AA	RⅡ129	O. sativa	V67	-	-	Central China
H4	AA	Y6	O. sativa	V67	-	-	Guangxi China
H4	AA	Y7	O. sativa	V67	-	-	Guangxi China
H4	AA	Y8	O. sativa	V67	-	-	Guangxi China
H4	AA	Y15	O. sativa	V67	-	-	Guangxi China
H4	AA	Y20	O. sativa	V67	-	-	Jiangxi China
H4	AA	Y77	O. sativa	V67	-	-	Hunan China
H4	AA	Y87	O. sativa	V67	-	-	NA
H4	AA	Y93	O. sativa	V67	-	-	Jiangsu China
H4	AA	Y150	O. sativa	V67	-	-	NA
H4	AA	Y254	O. sativa	V67	-	-	Hunan China
H4	AA	Y299	O. sativa	V67	-	-	Hunan China
H4	AA	Y325	O. sativa	V67	-	-	Jiangsu China
H4	AA	Y353	O. sativa	V67	-	-	Anhui China
H4	AA	Y367	O. sativa	V67	-	-	Central China
H4	AA	Y381	O. sativa	V67	-	-	Jiangxi China
H4	AA	Y1721	O. sativa	V67	-	-	NA
H4	AA	Y1734	O. sativa	V67	-	-	NA
H4	AA	YⅡ69	O. sativa	V67	-	-	NA
H4	AA	YⅡ81	O. sativa	V67	-	-	Jiangxi China
H4	AA	YⅡ97	O. sativa	V67	-	-	Central China
H4	AA	YⅡ113	O. sativa	V67	-	-	Central China
H4	AA	YⅡ129	O. sativa	V67	-	-	Southern China
H4	AA	YⅡ140	O. sativa	V67	-	-	Jiangsu China
H4	AA	YunⅡ3	O. sativa	V67	-	-	Yunnan China
H4	AA	YunⅡ7	O. sativa	V67	-	-	Yunnan China
H4	AA	YunⅡ25	O. sativa	V67	-	-	Yunnan China
H4	AA	YunⅡ145	O. sativa	V67	-	-	Yunnan China
H4	AA	Z34	O. sativa	V67	-	-	NA
H4	AA	Z35	O. sativa	V67	-	-	NA
H4	AA	Z41	O. sativa	V67	-	-	NA
H4	AA	ZB425	O. sativa	V67	-	-	NA
H4	AA	A258	O. sativa	V67	-	+	NA
H4	AA	A800	O. sativa	V67	-	+	NA
H4	AA	B440 J282	O. sativa	V67	-	+	NA
H4	AA	FⅡ1	O. sativa	V67	-	+	NA
H4	AA	FⅡ2	O. sativa	V67	-	+	NA
H4	AA	GLA	O. sativa	V67	-	+	NA
H4	AA	N13	O. sativa	V67	-	+	NA
H4	AA	Qimei	O. sativa	V67	-	+	Guangdong China
H4	AA	RⅡ81	O. sativa	V67	-	+	Central China
H4	AA	Teqing	O. sativa	V67	-	+	Guangdong China
H4	AA	Wukezhan	O. sativa	V67	-	+	Fujian China
rf4j
H5	AA	70536	O. sativa	V61	-	-	Guangxi China
H5	AA	70539	O. sativa	V61	-	-	Guangxi China
H5	AA	87Yun-3	O. sativa	V61	-	-	Yunnan China
H5	AA	AⅡ35	O. sativa	V61	-	-	Guangxi China
H5	AA	AⅡ116	O. sativa	V61	-	-	Guangxi China
H5	AA	B357	O. sativa	V61	-	-	North China
H5	AA	B405	O. sativa	V61	-	-	Zhejiang China
H5	AA	B604	O. sativa	V61	-	-	Southern China
H5	AA	B607	O. sativa	V61	-	-	Southern China
H5	AA	B614	O. sativa	V61	-	-	Southern China
H5	AA	Slg-1	O. sativa	V61	-	-	Japan
H5	AA	X1	O. sativa	V61	-	-	NA
H5	AA	Z39	O. sativa	V61	-	-	NA
Rf4aI-rf4b
H7	AA	BGW	O. sativa	V26	V58	-	NA
H7	AA	B74	O. sativa	V26	V58	-	NA
H7	AA	Z37	O. sativa	V26	V58	-	NA
H7	AA	Z38	O. sativa	V26	V58	-	NA
H7	AA	ZB61	O. sativa	V26	V58	-	NA
H7	AA	ZB62	O. sativa	V26	V58	-	NA
rf4a-Rf4bM
H8	AA	B46	O. sativa	V57	V17	-	NA
H8	AA	B618	O. sativa	V57	V17	-	NA
H8	AA	B619	O. sativa	V57	V17	-	NA
H8	AA	B620	O. sativa	V57	V17	-	NA
H8	AA	FⅡ95	O. sativa	V57	V17	-	NA
H8	AA	X4	O. sativa	V57	V17	-	NA
H8	AA	Y2	O. sativa	V57	V17	-	Guangxi China
H8	AA	YⅡ131	O. sativa	V57	V17	-	NA
H8	AA	B87	O. sativa	V57	V17	+	NA
rf4a
H9	AA	Tabara	O. sativa	V57	-	-	NA
rf4aus-Rf4bM
H10	AA	Y16	O. sativa	V6	V17	-	Guangxi China
Rf4aM-rf4b
H11	AA	FⅡ205	O. sativa	V17	V58	-	NA
H11	AA	X3	O. sativa	V17	V58	-	NA
Note: “H”: Haplotype, “V”: Variant, “NA”: Not Available. “+” indicates presence of specific PCR products, while “-” indicates absence of specific PCR products.
