# Supplementary material for: Copy number variation of the restorer Rf4 underlies human selection of three-line hybrid rice breeding
Source: Nat Commun. 2023 Nov 13;14:7333. doi: 10.1038/s41467-023-43009-4 (PMC10643609; doi:10.1038/s41467-023-43009-4)
Supplement: Supplementary file 8 — Supplementary Data 5 [file 41467_2023_43009_MOESM8_ESM.xlsx]

## Sheet: Sheet1
Supplementary Data 5. 68 variants of Rf4 locus
>CDalt-Aglu-ra (Variant1) atggcgcgccgcgtccctacccgcccgcgcggcggtggcggcggcggcgtcccacgctcggagggctcgatccaagggcg aggaggccgcgcggggggcagtggcgccgaggacgcacgccacgtgttcgacgaattgctccggcgtggcaggggcgcct cgatctacggcttgaaccgcgccctcgccgacgtcgcgcgtcacagccccgcggccgccgtgtcccgctacaaccgcatg gcccgagccggcgccggcaaggtaactcccaccgtgcacacctatgccatcctcatcggctgctgctgccgtgcgggccg cttggacctcggtttcgcggccttgggcaatgtcgtcaagaagggattt…
>Eaus-Aniv-rb1 (Variant2) atggcgcgccgcgtccctacccgcccgcgcggcggtggcggcggcggcgtcccacgctcggagggctcgatccaagggcg aggaggccgcgcggggggcagtggcgccgaggacgcacgccacgtgttcgacgaattgctccggcgtggcaggggcgcct cgatctacggcttgaaccgcgccctcgccgacgtcgcgcgtcacagccccgcggccgccgtgtcccgctacaaccgcatg gcccgagccggcgccggcaaggtaactcccaccgtgcacacctatgccatcctcatcggctgctgctgccgtgcgggccg cttggacctcggtttcgcggccttgggcaatgtcgtcaagaagggattt…
>Aruf-W29ra (Variant3) atggcgcgccgcgtccctacccgcccgcgcggcggtggcggcggcggcgtcccacgctcggagggctcgatccaagggcg aggaggccgcgcggggggcagtggcgccgaggacgcacgccacgtgttcgacgaattgctccggcgtggcaggggcgcct cgatctacggcttgaaccgcgccctcgccgacgtcgcgcgtcacagccccgcggccgccgtgtcccgctacaaccgcatg gcccgagccggcgccggcaaggtaactcccaccgtgcacacctatgccatcctcatcggctgctgctgccgtgcgggccg cttggacctcggtttcgcggccttgggcaatgtcgtcaagaagggatttaga…
>Aniv-09d23ra (Variant4) atggcgcgccgcgtccctacccgcccgcgcggcggtggcggcggcggcgtcccacgctcggagggctcgatccaagggcg aggaggccgcgcggggggcagtggcgccgaggacgcacgccacgtgttcgacgaattgctccggcgtggcaggggcgcct cgatctacggcttgaaccgcgccctcgccgacgtcgcgcgtcacagccccgcggccgccgtgtcccgctacaaccgcatg gcccgagccggcgccggcaaggtaactcccaccgtgcacacctatgccatcctcatcggctgctgctgccgtgcgggccg cttggacctcggtttcgcggccttgggcaatgtcgtcaagaagggattta…
>Aruf-DXW80rb (Variant5) atggcgcgccgcgtccctacccgcccgcgcggcggtggcggcggcggcgtcccacgctcggagggctcgatccaagggcg aggaggccgcgcggggggcagtggcgccgaggacgcacgccacgtgttcgacgaattgctccggcgtggcaggggcgcct cgatctacggcttgaaccgcgccctcgccgacgtcgcgcgtcacagccccgcggccgccgtgtcccgctacaaccgcatg gcccgagccggcgccggcaaggtaactcccaccgtgcacacctatgccatcctcatcggctgctgctgccgtgcgggccg cttggacctcggtttcgcggccttgggcaatgtcgtcaagaagggattta…
>Asat-rf4aus (Variant6) atggcgcgccgcgtccctacccgcccgcgcggcggtggcggcggcggcgtcccacgctcggagggctcgatccaagggcg aggaggccgcgcggggggcagtggcgccgaggacgcacgccacgtgttcgacgaattgctccggcgtggcaggggcgcct cgatctacggcttgaaccgcgccctcgccgacgtcgcgcgtcacagccccgcggccgccgtgtcccgctacaaccgcatg gcccgagccggcgccggcgaggtaactcccaccgtgcacacctatgccatcctcatcggctgctgctgccgtgcgggccg cttggacctcggtttcgcggccttgggcaatgtcgtcaagaagggatttag…
>BCmin-Amer-ra (Variant7) atggcgcgccgcgtccctacccgcccgcgcggcggtggcggcggcggcgtcccacgctcggagggctcgatccaagggcg aggaggccgcgcggggggcagtggcgccgaggacgcacgccacgtgttcgacgaattgctccggcgtggcaggggcgcct cgatctacggcttgaaccgcgccctcgccgacgtcgcgcgtcacagccccgcggccgccgtgtcccgctacaaccgcatg gcccgagccggcgccggcaaggtaactcccaccgtgcacacctatgccatcctcatcggctgctgctgccgtgcgggccg cttggacctcggtttcgcggccttgggcaatgtcgtcaagaagggattt…
>Crhi-Aruf-ra (Variant8) atggcgcgccgcgtccctacccgcccgcgcggcggtggcggcggcggcgtcccacgctcggagggctcgatccaagggcg aggaggccgcgcggggggcagtggcgccgaggacgcacgccacgtgttcgacgaattgctccggcgtggcaggggcgcct cgatctacggcttgaaccgcgccctcgccgacgtcgcgcgtcacagccccgcggccgccgtgtcccgctacaaccgcatg gcccgagccggcgccggcaaggtaactcccaccgtgcacacctatgccatcctcatcggctgctgctgccgtgcgggccg cttggacctcggtttcgcggccttgggcaatgtcgtcaagaagggattta…
>Coff-Aruf-ra (Variant9) atggcgcgccgcgtccctacccgcccgcgcggcggtggcggcggcggcgtcccacgctcggagggctcgatccaagggcg aggaggccgcgcggggggcagtggcgccgaggacgcacgccacgtgttcgacgaattgctccggcgtggcaggggcgcct cgatctacggcttgaaccgcgccctcgccgacgtcgcgcgtcacagccccgcggccgccgtgtcccgctacaaccgcatg gcccgagccggcgccggcaaggtaactcccaccgtgcacacctatgccatcctcatcggctgctgctgccgtgcgggccg cttggacctcggtttcgcggccttgggcaatgtcgtcaagaagggattta…
>Crhi-Aniv-rb2 (Variant10) atggcgcgccgcgtccctacccgcccgcgcggcggtggcggcggcggcgtcccacgctcggagggctcgatccaagggcg aggaggccgcgcggggggcagtggcgccgaggacgcacgccacgtgttcgacgaattgctccggcgtggcaggggcgcct cgatctacggcttgaaccgcgccctcgccgacgtcgcgcgtcacagccccgcggccgccgtgtcctgctacaaccgcatg gcccgagccggcgccggcaaggtaactcccaccgtgcccacctatgccatcctcatcggctgctgctgccgtgcgggccg cttggacctcggtttcgcggccttgggcaatgtcgtcaagaagggatt…
>Aruf-09d1rb (Variant11) atggcgcgccgcgtccctacccgcccgcgcggcggtggcggcggcggcgtcccacgctcggagggctcgatccaagggcg aggaggccgcgcggggggcagtggcgccgaggacgcacgccacgtgttcgacgaattgctccggcgtggcaggggcgcct cgatctacggcttgaaccgcgccctcgccgacgtcgcgcgtcacagccccgcggccgccgtgtcctgctacaaccgcatg gcccgagccggcgccggcaaggtaactcccaccgtgcccacctatgccatcctcatcggctgctgctgccgtgcgggccg cttggacctcggtttcgcggccttgggcaatgtcgtcaagaagggattta…
>Aruf-DXWrab (Variant12) atggcgcgccgcgtccctacccgcccgcgcggcggtggcggcggcggcgtcccacgctcggagggctcgatccaagggcg aggaggccgcgcggggggcagtggcgccgaggacgcacgccacgtgttcgacgaattgctccggcgtggcaggggcgcct cgatctacggcttgaaccgcgccctcgccgacgtcgcgcgtcacagccccgcggccgccgtgtcccgctacaaccgcatg gcccgagccggcgccggcaaggtaactcccaccgtgcccacctatgccatcctcatcggctgctgctgccgtgcgggccg cttggacctcggtttcgcggccttgggcaatgtcgtcaagaagggattta…
>Aruf-09d5ra (Variant13) atggcgcgccgcgtccctacccgcccgcgcggcggtggcggcggtggcgtcccacgctcggagggctcgatccaagggcg aggaggccgcgcggggggcagtggcgccgaggacgcacgccacgtgttcgacgaattgctccggcgtggcaggggcgcct cgatctacggcttgaaccgcgccctcgccgacgtcgcgcgtcacagccccgcggccgccgtgtcccgctacaaccgcatg gcccgagccggcgccggcaaggtaactcccaccgtgcccacctatgccatcctcatcggctgctgctgccgtgcgggccg cttggacctcggtttcgcggccttgggcaatgtcgtcaagaagggattta…
>Aruf-09d26rb (Variant14) atggcgcgccgcgtccctacccgcccgcgcggcggtggcggcggcggcgtcccacgctcggagggctcgatccaagggcg aggaggccgcgcggggggcagtggcgccgaggacgcacgccacgtgttcgacgaattgctccggcgtggcaggggcgcct cgatctacggcttgaaccgcgccctcgccgacgtcgcgcgtcacagccccgcggccgccgtgtcctgctacaaccgcatg gcccgagccggcgccggcaaggtaactcccaccgtgcccacctatgccatcctcatcggctgctgctgccgtgcgggccg cttggacctcggtttcgcggccttgggcaatgtcgtcaagaagggattt…
>BCmin-Y16rb (Variant15) atggcgcgccgcgtccctacccgcccgcgcggcggtggcggcggcggcgtcccacgctcggagggctcgatccaagggcg aggaggccgcgcggggggcagtggcgccgaggacgcacgccacgtgttcgacgaattgctccggcgtggcaggggcgcct cgatctacggcttgaaccgcgccctcgccgacgtcgcgcgtcacagccccgcggccgccgtgtcccgctacaaccgcatg gcccgagccggcgccggcaaggtaactcccaccgtgcccacctatgccatcctcatcggctgctgctgccgtgcgggccg cttggacctcggtttcgcggccttgggcaatgtcgtcaagaagggattta…
>Aruf-09d28rb (Variant16) atggcgcgccgcgtccctacccgcccgcgcggcggtggcggcggcggcgtcccacgctcggagggctcgatccaagggcg aggaggccgcgcggggggcagtggcgccgaggacgcacgccacgtgttcgacgaattgctccggcgtggcaggggcgcct cgatctacggcttgaaccgcgccctcgccgacgtcgcgcgtcacagccccgcggccgccgtgtcctgctacaaccgcatg gcccgagccggcgccggcaaggtaactcccaccgtgcccacctatgccatcctcatcggctgctgctgccgtgcgggccg cttggacctcggtttcgcggccttgggcaatgtcgtcaagaagggattt…
>Coff-Asat-Rf4abM (Variant17) atggcgcgccgcgtccctacccgcccgcgcggcggtggcggcggcggcgtcccacgctcggagggctcgatccaagggcg aggaggccgcgcggggggcagtggcgccgaggacgcacgccacgtgttcgacgaattgctccggcgtggcaggggcgcct cgatctacggcttgaaccgcgccctcgccgacgtcgcgcgtcacagccccgcggccgccgtgtcccgctacaaccgcatg gcccgagccggcgccggcaaggtaactcccaccgtgcacacctatgccatcctcatcggctgctgctgccgtgcgggccg cttggacctcggtttcgcggccttgggcaatgtcgtcaagaaggg…
>Aruf-DXW27RbM (Variant18) atggcgcgccgcgtccctacccgcccgcgcggcggtggcggcggcggcgtcccacgctcggagggctcgatccaagggcg aggaggccgcgcggggggcagtggcgccgaggacgcacgccacgtgttcgacgaattgctccggcgtggcaggggcgcct cgatctacggcttgaaccgcgccctcgccgacgtcgcgcgtcacagccccgcggccgccgtgtcccgctacaaccgcatg gcccgagccggcgccggcaaggtaactcccaccgtgcacacctatgccatcctcatcggctgctgctgccgtgcgggccg cttggacctcggtttcgcggccttgggcaatgtcgtcaagaagggatt…
>Aruf-DXW86RbM (Variant19) atggcgcgccgcgtccctacccgcccgcgcggcggtggtggcggcggcgtcccacgctcggagggctcgatccaagggcg aggaggccgcgcggggggcagtggcgccgaggacgcacgccacgtgttcgacgaattgctccggcgtggcaggggcgcct cgatctacggcttgaaccgcgccctcgccgacgtcgcgcgtcacagccccgcggccgccgtgtcccgctacaaccgcatg gcccgagccggcgccggcaaggtaactcccaccgtgcacacctatgccatcctcatcggctgctgctgccgtgcgggccg cttggacctcggtttcgcggccttgggcaatgtcgtcaagaagggatt…
>Aruf-8W45RbM (Variant20) atggcgcgccgcgtccctacccgcccgcgcggcggtggcggcggcggcgtcccacgctcggagggctcgatccaagggcg aggaggccgcgcggggggcagtggcgccgaggacgcacgccacgtgttcgacgaattgctccggcgtggcaggggcgcct cgatctacggcttgaaccgcgccctcgccgacgtcgcgcgtcacagccccgcggccgccgtgtcccgctacaaccgcatg gcccgagccggcgccggcaaggtaactcccaccgtgcacacctatgccatcctcatcggctgctgctgccgtgcgggccg cttggacctcggtttcgcggccttgggcaatgtcgtcaagaagggattt…
>Aruf-HLW39RbM (Variant21) atggcgcgccgcgtccctacccgcccgcgcggcggtggcggcggcggcgtcccacgctcggagggctcgatccaagggcg aggaggccgcgcggggggcagtggcgccgaggacgcacgccacgtgttcgacgaattgctccggcgtggcaggggcgcct cgatctacggcttgaaccgcgccctcgccgacgtcgcgcgtcacagccccgcggccgccgtgtcccgctacaaccgcatg gcccgagccggcgccggcaaggtaactcccaccgtgcacacctatgccatcctcatcggctgctgctgccgtgcgggccg cttggacctcggtttcgcggccttgggcaatgtcgtcaagaagggatt…
>Crhi-Aruf-RaIM (Variant22) atggcgcgccgcgtccctacccgcccgcgcggcggtggcggcggcggcgtcccacgctcggagggctcgatccaagggcg aggaggccgcgcggggggcagtggcgccgaggacgcacgccacgtgttcgacgaattgctccggcgtggcaggggcgcct cgatctacggcttgaaccgcgccctcgccgacgtcgcgcgtcacagccccgcggccgccgtgtcccgctacaaccgcatg gcccgagccggcgccggcaaggtaactcccaccgtgcacacctatgccatcctcatcggctgctgctgccgtgcgggccg cttggacctcggtttcgcggccttgggcaatgtcgtcaagaagggat…
>Aruf-GZW179RbM (Variant23) atggcgcgccgcgtccctacccgcccgcgcggcggtggtggcggcggcgtcccacgctcggagggctcgatccaagggcg aggaggccgcgcggggggcagtggcgccgaggacgcacgccacgtgttcgacgaattgctccggcgtggcaggggcgcct cgatctacggcttgaaccgcgccctcgccgacgtcgcgcgtcacagccccgcggccgccgtgtcccgctacaaccgcatg gcccgagccggcgccggcaaggtaactcccaccgtgcacacctatgccatcctcatcggctgctgctgccgtgcgggccg cttggacctcggtttcgcggccttgggcaatgtcgtcaagaagggat…
>Aruf-DXW103RbM (Variant24) atggcgcgccgcgtccctacccgcccgcgcggcggtggcggcggcggcgtcccacgctcggagggctcgatccaagggcg aggaggccgcgcggggggcagtggcgccgaggacgcacgccacgtgttcgacgaattgctccggcgtggcaggggcgcct cgatctacggcttgaaccgcgccctcgccgacgtcgcgcgtcacagccccgcggccgccgtgtcccgctacaaccgcatg gcccgagccggcgccggcaaggtaactcccaccgtgcacacctatgccatcctcatcggctgctgctgccgtgcgggccg cttggacctcggtttcgcggccttgggcaatgtcgtcaagaagggat…
>Crhi-Bmin-RaM (Variant25) atggcgcgccgcgtccctacccgcccgcgcggcggtggcggcggcggcgtcccacgctcggagggctcgatccaagggcg aggaggccgcgcggggggcagtggcgccgaggacgcacgccacgtgttcgacgaattgctccggcgtggcaggggcgcct cgatctacggcttgaaccgcgccctcgccgacgtcgcgcgtcacagccccgcggccgccgtgtcccgctacaaccgcatg gcccgagccggcgccggcaaggtaactcccaccgtgcacacctatgccatcctcatcggctgctgctgccgtgcgggccg cttggacctcggtttcgcggccttgggcaatgtcgtcaagaagggatt…
>Eaus-Aruf-Rf4aI (Variant26) atggcgcgccgcgtccctacccgcccgcgcggcggtggcggcggcggcgtcccacgctcggagggctcgatccaagggcg aggaggccgcgcggggggcagtggcgccgaggacgcacgccacgtgttcgacgaattgctccggcgtggcaggggcgcct cgatctacggcttgaaccgcgccctcgccgacgtcgcgcgtcacagccccgcggccgccgtgtcccgctacaaccgcatg gcccgagccggcgccggcaaggtaactcccaccgtgcacacctatgccatcctcatcggctgctgctgccgtgcgggccg cttggacctcggtttcgcggccttgggcaatgtcgtcaagaaggga…
>Eaus-Y7RaI (Variant27) atggcgcgccgcgtccctacccgcccgcgcggcggtggcggcggcggcgtcccacgctcggagggctcgatccaagggcg aggaggccgcgcggggggcagtggcgccgaggacgcacgccacgtgttcgacgaattgctccggcgtggcaggggcgcct cgatctacggcttgaaccgcgccctcgccgacgtcgcgcgtcacagccccgcggccgccgtgtcccgctacaaccgcatg gcccgagccggcgccggcaaggtaactcccaccgtgcacacctatgccatcctcatcggctgctgctgccgtgcgggccg cttggacctcggtttcgcggccttgggcaatgtcgtcaagaagggatttag…
>Gmey-Y18RaI (Variant28) atggcgcgccgcgtccctacccgcccgcgcggcggtggcggcggcggcgtcccacgctcggagggctcgatccaagggcg aggaggccgcgcggggggcagtggcgccgaggacgcacgccacgtgttcgacgaattgctccggcgtggcaggggcgcct cgatctacggcttgaaccgcgccctcgccgacgtcgcgcgtcacagccccgcggccgccgtgtcccgctacaaccgcatg gcccgagccggcgccggcaaggtaactcccaccgtgcacacctatgccatcctcatcggctgctgctgccgtgcgggccg cttggacctcggtttcgcggccttgggcaatgtcgtcaagaagggattta…
>Bpun-Aniv-RaM (Variant29) atggcgcgccgcgtccctacccgcccgcgcggcggtggcggcggcggcgtcccacgctcggagggctcgatccaagggcg aggaggccgcgcggggggcagtggcgccgaggacgcacgccacgtgttcgacgaattgctccggcgtggcaggggcgcct cgatctacggcttgaaccgcgccctcgccgacgtcgcgcgtcacagccccgcggccgccgtgtcccgctacaaccgcatg gcccgagccggcgccggcaaggtaactcccaccgtgcacacctatgccatcctcatcggctgctgctgccgtgcgggccg cttggacctcggtttcgcggccttgggcaatgtcgtcaagaagggatt…
>Ceic-10RaM (Variant30) atggcgcgccgcgtccctacccgcccgcgcggcggtggcggcggcggcgtcccacgctcggagggctcgatccaagggcg aggaggccgcgcggggggcagtggcgccgaggacgcacgccacgtgttcgacgaattgctccggcgtggcaggggcgcct cgatctacggcttgaaccgcgccctcgccgacgtcgcgcgtcacagccccgcggccgccgtgtcccgctacaaccgcatg gcccgagccggcgccggcaaggtaactcccaccgtgcacacctatgccatcctcatcggctgctgctgccgtgcgggccg cttggacctcggtttcgcggccttgggcaatgtcgtcaagaagggatttag…
>Aruf-W105RaM (Variant31) atggcgcgccgcgtccctacccgcccgcgcggcggtggcggcggcggcgtcccacgctcggagggctcgatccaagggcg aggaggccgcgcggggggcagtggcgccgaggacgcacgccacgtgttcgacgaattgctccggcgtggcaggggcgcct cgatctacggcttgaaccgcgccctcgccgacgtcgcgcgtcacagccccgcggccgccgtgtcccgctacaaccgcatg gcccgagccggcgccggcaaggtaactcccaccgtgcacacctatgccatcctcatcggctgctgctgccgtgcgggccg cttggacctcggtttcgcggccttgggcaatgtcgtcaagaagggattt…
>Aniv-09d22RaM (Variant32) atggcgcgccgcgtccctacccgcccgcgcggcggtggcggcggcggcgtcccacgctcggagggctcgatccaagggcg aggaggccgcgcggggggcagtggcgccgaggacgcacgccacgtgttcgacgaattgctccggcgtggcaggggcgcct cgatctacggcttgaaccgcgccctcgccgacgtcgcgcgtcacagccccgcggccgccgtgtcccgctacaaccgcatg gcccgagccggcgccggcaaggtaactcccaccgtgcacacctatgccatcctcatcggctgctgctgccgtgcgggccg cttggacctcggtttcgcggccttgggcaatgtcgtcaagaagggatt…
>Aniv-09d22RbM (Variant33) atggcgcgccgcgtccctacccgcccgcgcggcggtggcggcggcggcgtcccacgctcggagggctcgatccaagggcg aggaggccgcgcggggggcagtggcgccgaggacgcacgccacgtgttcgacgaattgctccggcgtggcaggggcgcct cgatctacggcttgaaccgcgccctcgccgacgtcgcgcgtcacagccccgcggccgccgtgtcccgctacaaccgcatg gcccgagccggcgccggcaaggtaactcccaccgtgcacacctatgccatcctcatcggctgctgctgccgtgcgggccg cttggacctcggtttcgcggccttgggcaatgtcgtcaagaagggatt…
>Aruf-DXW4-rb (Variant34) atggcgcgccgcgtccctacccgcccgcgcggcggcggcggcgtcccacgctcggagggctcgatccaagggcgaggagg ccgcgcggggggcagtggcgccgaggacgcacgccacgtgttcgacgaattgctccggcgtggcaggggcgcctcgatct acggcttgaaccgcgccctcgccgacgtcgcgcgtcacagccccgcggccgccgtgtcccgctacaaccgcatggcccga gccggcgccggcaaggtaactcccaccgtgcacacctatgccatcctcatcggctgctgctgccgtgcgggccgcttgga cctcggtttcgcggccttgggcaatgtcgtcaagaagggatttagagtg…
>Amer-Aruf-RabM (Variant35) atggcgcgccgcgtccctacccgcccgcgcggcggtggcggcggcggcgtcccacgctcggagggctcgatccaagggcg aggaggccgcgcggggggcagtggcgccgaggacgcacgccacgtgttcgacgaattgctccggcgtggcaggggcgcct cgatctacggcttgaaccgcgccctcgccgacgtcgcgcgtcacagccccgcggccgccgtgtcccgctacaaccgcatg gcccgagccggcgccggcaaggtaactcccaccgtgcacacctatgccatcctcatcggctgctgctgccgtgcgggccg cttggacctcggtttcgcggccttgggcaatgtcgtcaagaagggat…
>Amer-A17RbM (Variant36) atggcgcgccgcgtccctacccgcccgcgcggcggtggcggcggcggcgtcccacgctcggagggctcgatccaagggcg aggaggccgcgcggggggcagtggcgccgaggacgcacgccacgtgttcgacgaattgctccggcgtggcaggggcgcct cgatctacggcttgaaccgcgccctcgccgacgtcgcgcgtcacagccccgcggccgccgtgtcccgctacaaccgcatg gcccgagccggcgccggcaaggtaactcccaccgtgcacacctatgccatcctcatcggctgctgctgccgtgcgggccg cttggacctcggtttcgcggccttgggcaatgtcgtcaagaagggattta…
>Aniv-36RbM (Variant37) atggcgcgccgcgtccctacccgcccgcgcggcggtggcggcggcggcgtcccacgctcggagggctcgatccaagggcg aggaggccgcgcggggggcagtggcgccgaggacgcacgccacgtgttcgacgaattgctccggcgtggcaggggcgcct cgatctacggcttgaaccgcgccctcgccgacgtcgcgcgtcacagccccgcggccgccgtgtcccgctacaaccgcatg gcccgagccggcgccggcaaggtaactcccaccgtgcacacctatgccatcctcatcggctgctgctgccgtgcgggccg cttggacctcggtttcgcggccttgggcaatgtcgtcaagaagggatttag…
>BCmin-30RbM (Variant38) atggcgcgccgcgtccctacccgcccgcgcggcggtggcggcggcggcgtcccacgctcggagggctcgatccaagggcg aggaggccgcgcggggggcagtggcgccgaggacgcacgccacgtgttcgacgaattgctccggcgtggcaggggcgcct cgatctacggcttgaaccgcgccctcgccgacgtcgcgcgtcacagccccgcggccgccgtgtcccgctacaaccgcatg gcccgagccggcgccggcaaggtaactcccaccgtgcacacctatgccatcctcatcggctgctgctgccgtgcgggccg cttggacctcggtttcgcggccttgggcaatgtcgtcaagaagggattta…
>Aruf-09d49RbM (Variant39) atggcgcgccgcgtccctacccgcccgcgcggcggtggcggcggcggcgtcccacgctcggagggctcgatccaagggcg aggaggccgcgcggggggcagtggcgccgaggacgcacgccacgtgttcgacgaattgctccggcgtggcaggggcgcct cgatctacggcttgaaccgcgccctcgccgacgtcgcgcgtcacagccccgcggccgccgtgtcccgctacaaccgcatg gcccgagccggcgccggcaaggtaactcccaccgtgcacacctatgccatcctcatcggctgctgctgccgtgcgggccg cttggacctcggtttcgcggccttgggcaatgtcgtcaagaagggatt…
>Aniv-W40RbM (Variant40) atggcgcgccgcgtccctacccgcccgcgcggcggtggcggcggcggcgtcccacgctcggagggctcgatccaagggcg aggaggccgcgcggggggcagtggcgccgaggacgcacgccacgtgttcgacgaattgctccggcgtggcaggggcgcct cgatctacggcttgaaccgcgccctcgccgacgtcgcgcgtcacagccccgcggccgccgtgtcccgctacaaccgcatg gcccgagccggcgccggcaaggtaactcccaccgtgcacacctatgccatcctcatcggctgctgctgccgtgcgggccg cttggacctcggtttcgcggccttgggcaatgtcgtcaagaagggattta…
>Aniv-W40ra (Variant41) atggcgcgccgcgtccctacccgcccgcgcggcggtggcggcggcggcgtcccacgctcggagggctcgatccaagggcg aggaggccgcgcggggggcagtggcgccgaggacgcacgccacgtgttcgacgaattgctccggcgtggcaggggcgcct cgatctacggcttgaaccgcgccctcgccgacgtcgcgcgtcacagccccgcggccgccgtgtcccgctacaaccgcatg gcccgagccggcgccggcaaggtaactcccaccgtgcacacctatgccatcctcatcggctgctgctgccgtgcgggccg cttggacctcggtttcgcggccttgggcaatgtcgtcaagaagggatttag…
>Aniv-09d12ra (Variant42) atggcgcgccgcgtccctacccgcccgcgcggcggtggcggcggcggcgtcccacgctcggagggctcgatccaagggcg aggaggccgcgcggggggcagtggcgccgaggacgcacgccacgtgttcgacgaattgctccggcgtggcaggggcgcct cgatctacggcttgaaccgcgccctcgccgacgtcgcgcgtcacagccccgcggccgccgtgtcccgctacaaccgcatg gcccgagccggcgccggcaaggtaactcccaccgtgcacacctatgccatcctcatcggctgctgctgccgtgcgggccg cttggacctcggtttcgcggccttgggcaatgtcgtcaagaagggattt…
>Aniv-09d12rb (Variant43) atggcgcgccgcgtccctacccgcccgcgcggcggtggcggcggcggcgtcccacgctcggagggctcgatccaagggcg aggaggccgcgcggggggcagtggcgccgaggacgcacgccacgtgttcgacgaattgctccggcgtggcaggggcgcct cgatctacggcttgaaccgcgccctcgccgacgtcgcgcgtcacagccccgcggccgccgtgtcccgctacaaccgcatg gcccgagccggcgccggcaaggtaactcccaccgtgcccacctatgccatcctcatcggctgctgctgccgtgcgggccg cttggacctcggtttcgcggccttgggcaatgtcgtcaagaagggattt…
>Aruf-09d28ra (Variant44) atggcgcgccgcgtccctacccgcccgcgcggcggtggcggcggcggcgtcccacgctcggagggctcgatccaagggcg aggaggccgcgcggggggcagtggcgccgaggacgcacgccacgtgttcgacgaattgctccggcgtggcaggggcgcct cgatctacggcttgaaccgcgccctcgccgacgtcgcgcgtcacagccccgcggccgccgtgtcccgctacaaccgcatg gcccgagccggcgccggcaaggtaactcccaccgtgcacacctatgccatcctcatcggctgctgctgccgtgcgggccg cttggacctcggtttcgcggccttgggcaatgtcgtcaagaagggattt…
>Aniv-09d24rb (Variant45) atggcgcgccgcgtccctacccgcccgcgcggcggtggcggcggcggcgtcccacgctcggagggctcgatccaagggcg aggaggccgcgcggggggcagtggcgccgaggacgcacgccacgtgttcgacgaattgctccggcgtggcaggggcgcct cgatctacggcttgaaccgcgccctcgccgacgtcgcgcgtcacagccccgcggccgccgtgtcccgctacaaccgcatg gcccgagccggcgccggcaaggtaactcccaccgtgcccacctatgccatcctcatcggctgctgctgccgtgcgggccg cttggacctcggtttcgcggccttgggcaatgtcgtcaagaagggattt…
>Aruf-09d7rb (Variant46) atggcgcgccgcgtccctacccgcccgcgcggcggtggcggcggcggcgtcccacgctcggagggctcgatccaagggcg aggaggccgcgcggggggcagtggcgccgaggacgcacgccacgtgttcgacgaattgctccggcgtggcaggggcgcct cgatctacggcttgaaccgcgccctcgccgacgtcgcgcgtcacagccccgcggccgccgtgtcccgctacaaccgcatg gcccgagccggcgccggcaaggtaactcccaccgtgcacacctatgccatcctcatcggctgctgctgccgtgcgggccg cttggacctcggtttcgcggccttgggcaatgtcgtcaagaagggattta…
>Aruf-09d7ra (Variant47) atggcgcgccgcgtccctacccgcccgcgcggcggtggcggcggcggcgtcccacgctcggagggctcgatccaagggcg aggaggccgcgcggggggcagtggcgccgaggacgcacgccacgtgttcgacgaattgctccggcgtggcaggggcgcct cgatctacggcttgaaccgcgccctcgccgacgtcgcgcgtcacagccccgcggccgccgtgtcccgctacaaccgcatg gcccgagccggcgccggcaaggtaactcccaccgtgcacacctatgccatcctcatcggctgctgctgccgtgcgggccg cttggacctcggtttcgcggccttgggcaatgtcgtcaagaagggattta…
>Aruf-09d9rb (Variant48) atggcgcgccgcgtccctacccgcccgcgcggcggtggcggcggcggcgtcccacgctcggagggctcgatccaagggcg aggaggccgcgcggggggcagtggcgccgaggacgcacgccacgtgttcgacgaattgctccggcgtggcaggggcgcct cgatctacggcttgaaccgcgccctcgccgacgtcgcgcgtcacagccccgcggccgccgtgtcccgctacaaccgcatg gcccgagccggcgccggcaaggtaactcccaccgtgcccacctatgccatcctcatcggctgctgctgccgtgcgggccg cttggacctcggtttcgcggccttgggcaatgtcgtcaagaagggattta…
>Bpun-Aniv-ra (Variant49) atggcgcgccgcgtccctacccgcccgcgcggcggtggcggcggcggcgtcccacgctcggagggctcgatccaagggcg aggaggccgcgcggggggcagtggcgccgaggacgcacgccacgtgttcgacgaattgctccggcgtggcaggggcgcct cgatctacggcttgaaccgcgccctcgccgacgtcgcgcgtcacagccccgcggccgccgtgtcccgctacaaccgcatg gcccgagccggcgccggcaaggtaactcccaccgtgcacacctatgccatcctcatcggctgctgctgccgtgcgggccg cttggacctcggtttcgcggccttgggcaatgtcgtcaagaagggattt…
>Aruf-ZCW25ra (Variant50) atggcgcgccgcgtccctacccgcccgcgcggcggtggcggcggcggcgtcccacgctcggagggctcgatccaagggcg aggaggccgcgcggggggcagtggcgccgaggacgcacgccacgtgttcgacgaattgctccggcgtggcaggggcgcct cgatctacggcttgaaccgcgccctcgccgacgtcgcgcgtcacagccccgcggccgccgtgtcccgctacaaccgcatg gcccgagccggcgccggcaaggtaactcccaccgtgcacacctatgccatcctcatcggctgctgctgccgtgcgggccg cttggacctcggtttcgcggccttgggcaatgtcgtcaagaagggattt…
>Aruf-09d13ra (Variant51) atggcgcgccgcgtccctacccgcccgcgcggcggtggcggcggcggcgtcccacgctcggagggctcgatccaagggcg aggaggccgcgcggggggcagtggcgccgaggacgcacgccacgtgttcgacgaattgctccggcgtggcaggggcgcct cgatctacggcttgaaccgcgccctcgccgacgtcgcgcgtcacagccccgcggccgccgtgtcccgctacaaccgcatg gcccgagccggcgccggcaaggtaactcccaccgtgcccacctatgccatcctcatcggctgctgctgccgtgcgggccg cttggacctcggtttcgcggccttgggcaatgtcgtcaagaagggattt…
>Aruf-8W8ra (Variant52) atggcgcgccgcgtccctacccgcccgcgcggcggtggcggcggcggcgtcccacgctcggagggctcgatccaagggcg aggaggccgcgcggggggcagtggcgccgaggacgcacgccacgtgttcgacgaattgctccggcgtggcaggggcgcct cgatctacggcttgaaccgcgccctcgccgacgtcgcgcgtcacagccccgcggccgccgtgtcccgctacaaccgcatg gcccgagccggcgccggcaaggtaactcccaccgtgcccacctatgccatcctcatcggctgctgctgccgtgcgggccg cttggacctcggtttcgcggccttgggcaatgtcgtcaagaagggatttag…
>Aruf-QHW62ra (Variant53) atggcgcgccgcgtccctacccgcccgcgcggcggtggcggcggcggcgtcccacgctcggagggctcgatccgagggcg aggaggccgcgcggggggcagtggcgccgaggacgcacgccacgtgttcgacgaattgctccggcgtggcaggggcgcct cgatctacggcttgaaccgcgccctcgccgacgtcgcgcgtcacagccccgcggccgccgtgtcccgctacaaccgcatg gcccgagccggcgccggcaaggtaactcccaccgtgcccacctatgccatcctcatcggctgctgctgccgtgcgggccg cttggacctcggtttcgcggccttgggcaatgtcgtcaagaagggattt…
>Aglu-9ra-1 (Variant54) atggcgcgccgcgtccctacccgcccgcgcggcggtggcggcggcggcgtcccacgctcggagggctcgatccaagggcg aggaggccgcgcggggggcagtggcgccgaggacgcacgccacgtgttcgacgaattgctccggcgtggcaggggcgcct cgatctacggcttgaaccgcgccctcgccgacgtcgcgcgtcacagccccgcggccgccgtgtcccgctacaaccgcatg gcccgagccggcgccggcaaggtaactcccaccgtgcccacctatgccatcctcatcggctgctgctgccgtgcgggccg cttggacctcggtttcgcggccttgggcaatgtcgtcaagaagggatttag…
>Aniv-09d17ra (Variant55) atggcgcgccgcgtccctacccgcccgcgcggcggtggcggcggtggcgtcccacgctcggagggctcgatccaagggcg aggaggccgcgcggggggcagtggcgccgaggacgcacgccacgtgttcgacgaattgctccggcgtggcaggggcgcct cgatctacggcttgaaccgcgccctcgccgacgtcgcgcgtcacagccccgcggccgccgtgtcccgctacaaccgcatg gcccgagccggcgccggcaaggtaactcccaccgtgcccacctatgccatcctcatcggctgctgctgccgtgcgggccg cttggacctcggtttcgcggccttgggcaatgtcgtcaagaagggattt…
>Aruf-09d2ra796 (Variant56) atggcgcgccgcgtccctacccgcccgcgcggcggtggcggcggcggcgtcccacgctcggagggctcgatccaagggcg aggaggccgcgcggggggcagtggcgccgaggacgcacgccacgtgttcgacgaattgctccggcgtggcaggggcgcct cgatctacggcttgaaccgcgccctcgccgacgtcgcgcgtcacagccccgcggccgccgtgtcccgctacaaccgcatg gcccgagccggcgccggcaaggtaactcccaccgtgcccacctatgccatcctcatcggctgctgctgccgtgcgggccg cttggacctcggtttcgcggccttgggcaatgtcgtcaagaagggat…
>Asat-rf4a (Variant57) atggcgcgccgcgtccctacccgcccgcgcggcggcggcggcggcggcggcggcgtcccacgctcggagggctcgatcca agggcgaggaggccgcgcggggggcagtggcgccgaggacgcacgccacgtgttcgacgaattgctccggcgtggcaggg gcgcctcgatctacggcttgaaccgcgccctcgccgacgtcgcgcgtcacagccccgcggccgccgtgtcccgctacaac cgcatggcccgagccggcgccggcaaggtaactcccaccgtgcccacctatgccatcctcatcggctgctgctgccgtgc gggccgcttggacctcggtttcgcggccttgggcaatgtcgtcaagaaggga…
>Eaus-Asat-rf4b (Variant58) atggcgcgccgcgtccctacccgcccgcgcggcggtggcggcggcggcgtcccacgctcggagggctcgatccaagggcg aggaggccgcgcggggggcagtggcgccgaggacgcacgccacgtgttcgacgaattgctccggcgtggcaggggcgcct cgatctacggcttgaaccgcgccctcgccgacgtcgcgcgtcacagccccgcggccgccgtgtcccgctacaaccgcatg gcccgagctggcgccgacgaggtaactcccgacttgtgcacctacggcattctcatcggttgctgctgccgcgcgggccg cttggacctcggtttcgcggccttgggcaatgtcattaagaagggat…
>Aruf-W107rab (Variant59) atggcgcgccgcgtccctacccgcccgcgcggcggtggcggcggcggcgtcccacgctcggagggctcgatccaagggcg aggaggccgcgcggggggcagtggcgccgaggacgcacgccacgtgttcgacgaattgctccggcgtggcaggggcgcct cgatctacggcttgaaccgcgccctcgccgacgtcgcgcgtcacagccccgcggccgccgtgtcccgctacaaccgcatg gcccgagctggcgccgacgaggtaactcccgacttgtgcacctacggcattctcatcggttgctgctgccgcgcgggccg cttggacctcggtttcgcggccttgggcaatgtcattaagaagggattt…
>Aruf-26W-ra (Variant60) atggcgcgccgcgtccctacccgcccgcgcggcggcggcggcggcggcggcggcgtcccacgctcggagggctcgatcca agggcgaggaggccgcgcggggggcagtggcgccgaggacgcacgccacgtgttcgacgaattgctccggcgtggcaggg gcgcctcgatctacggcttgaaccgcgccctcgccgacgtcgcgcgtcacagccccgcggccgccgtgtcccgctacaac cgcatggcccgagctggcgccgacgaggtaactcccgacttgtgcacctacggcattctcatcggttgctgctgccgcgc gggccgcttggacctcggtttcgcggccttgggcaatgtcattaagaagg…
>Coff-Asat-rf4j (Variant61) atggcgcgccgcgtccctacccgcccgcgcggcggtggcggcggcggcgtcccacgctcggagggctcgatccaagggcg aggaggccgcgcggggggcagtggcgccgaggacgcacgccacgtgttcgacgaattgctccggcgtggcaggggcgcct cgatctacggcttgaaccgcgccctcgccgacgtcgcgcgtcacagccccgcggccgccgtgtcccgctacaaccgcatg gcccgagccggcgccggcaaggtaactcccaccgtgcacacctatgccatcctcatcggctgctgctgccgtgcgggccg cttggacctcggtttcgcggccttgggcaatgtcgtcaagaagggat…
>Crhi-Aruf-rf4jN3 (Variant62) atggcgcgccgcgtccctacccgcccgcgcggcggtggcggcggcggcgtcccacgctcggagggctcgatccaagggcg aggaggccgcgcggggggcagtggcgccgaggacgcacgccacgtgttcgacgaattgctccggcgtggcaggggcgcct cgatctacggcttgaaccgcgccctcgccgacgtcgcgcgtcacagccccgcggccgccgtgtcccgctacaaccgcatg gcccgagccggcgccggcaaggtaactcccaccgtgcacacctatgccatcctcatcggctgctgctgccgtgcgggccg cttggacctcggtttcgcggccttgggcaatgtcgtcaagaaggg…
>Aruf-09d6ra (Variant63) atggcgcgccgcgtccctacccgcccgcgcggcggtggcggcggcggcgtcccacgctcggagggctcgatccaagggcg aggaggccgcgcggggggcagtggcgccgaggacgcacgccacgtgttcgacgaattgctccggcgtggcaggggcgcct cgatctacggcttgaaccgcgccctcgccgacgtcgcgcgtcacagccccgcggccgccgtgtcctgctacaaccgcatg gcccgagccggcgccggcaaggtaactcccaccgtgcccacctatgccatcctcatcggctgctgctgccgtgcgggccg cttggacctcggtttcgcggccttgggcaatgtcgtcaagaagggattta…
>Aruf-1ra (Variant64) atggcgcgccgcgtccctacccgcccgcgcggcggtggcggcggcggcgtcccacgctcggagggctcgatccaagggcg aggaggccgcgcggggggcagtggcgccgaggacgcacgccacgtgttcgacgaattgctccggcgtggcaggggcgcct cgatctacggcttgaaccgcgccctcgccgacgtcgcgcgtcacagccccgcggccgccgtgtcccgctacaaccgcatg gcccgagccggcgccggcaaggtaactcccaccgtgcacacctatgccatcctcatcggctgctgctgccgtgcgggccg cttggacctcggtttcgcggccttgggcaatgtcgtcaagaagggatttagag…
>Amer-W28ra (Variant65) atggcgcatcgcgtccctacccgcgcccgcggcggcggcggcgtcccacgctcggagggctcgatccaagggcgaggagg ccgcgcggggggcagtggcgccgaggacgcacgccacgtgttcgacgaattgctccggcgtggcaggggcgcctcgatct acggcttgaaccgcgccctcgccgacgtcgcgcgtgacagccccgcggccgccgtgtcccgctacaaccgcatggcccga gccggcgccgacgaggtaactcccaacttgtgcacctacggcattctcatcggttcctgctgccgcgcgggccgcttgga cctcggtttcgcggccttgggcaatgtcattaagaagggatttagagtgaa…
>Amer-W28rb (Variant66) atggcgcatcgcgtccctacccgcgcccgcggcggcggcggcgtcccacgctcggagggctcgatccaagggcgaggagg ccgcgcggggggcagtggcgccgaggacgcacgccacgtgttcgacgaattgctccggcgtggcaggggcgcctcgatct acggcttgaaccgcgccctcgccgacgtcgcgcgtgacagccccgcggccgccgtgtcccgctacaaccgcatggcccga gccggcgccgacgaggtaactcccaacttgtgcacctacggcattctcatcggttcctgctgccgcgcgggccgcttgga cctcggtttcgcggccttgggcaatgtcattaagaagggatttagagtgaa…
>Eaus-Asat-rf4i (Variant67) atggcgcgccgcgtccctacccgcccgcgcggcggtggcggcggcggcgtcccacgctcggagggctcgatccaagggcg aggaggccgcgcggggggcagtggcgccgaggacgcacgccacgtgttcgacgaattgctccgtcgtggcaggggcgcct cgatctacggcttgaaccgcgccctcgccgacgtcgcgcgtcacagccccgcggccgccgtgtcccgctacaaccgcatg gcccgagccggcgccggcaaggtaactcccaccgtgcacacctatgccatcctcatcggctgctgctgccgtgcgggccg cttggacctcggtttcgcggccttgggcaatgtcgtcaagaagggat…
>Asat-rf4i (Variant68) atggcgcgccgcgtccctacccgcccgcgcggcggtggcggcggcggcgtcccacgctcggagggctcgatccaagggcg aggaggccgcgcggggggcagtggcgccgaggacgcacgccacgtgttcgacgaattgctccgtcgtggcaggggcgcct cgatctacggcttgaaccgcgccctcgccgacgtcgcgcgtcacagccccgcggccgccgtgtcccgctacaaccgcatg gcccgagccggcgccggcaaggtaactcccaccgtgcacacctatgccatcctcatcggctgctgctgccgtgcgggccg cttggacctcggtttcgcggccttgggcaatgtcgtcaagaagggatttaga…
