# Supplementary material for: Copy number variation of the restorer Rf4 underlies human selection of three-line hybrid rice breeding
Source: Nat Commun. 2023 Nov 13;14:7333. doi: 10.1038/s41467-023-43009-4 (PMC10643609; doi:10.1038/s41467-023-43009-4)
Supplement: Supplementary file 9 — Supplementary Data 6 [file 41467_2023_43009_MOESM9_ESM.xlsx]

## Sheet: Sheet1
Supplementary Data 6. Nucleotide similarity of Rf4M variants vs other homologs of Poaceae.
Homologs	Description	Scientific Name	Similarity	Acc.Len/nt	mRNA Accession
tplb0048i12	NA	Triticum aestivum	0.6892	2076	NA
LOC109767594	protein Rf1, mitochondrial [Aegilops tauschii subsp. strangulata].	Aegilops tauschii	0.6897	2076	XM_020326340.3
LOC103635420	protein Rf1, mitochondrial [Zea mays].	Zea mays	0.6908	2388	XM_020542629.2
LOC8069278	uncharacterized protein LOC8069278 [Sorghum bicolor].	Sorghum bicolor	0.6981	5544	XM_002448906.2
LOC119314802	protein Rf1, mitochondrial-like [Triticum dicoccoides].	Triticum dicoccoides	0.6999	1902	XM_037589485.1
LOC8069275	protein Rf1, mitochondrial [Sorghum bicolor].	Sorghum bicolor	0.7046	2394	XM_002448902.2
LOC119310428	protein Rf1, mitochondrial-like [Triticum dicoccoides].	Triticum dicoccoides	0.7071	2148	XM_037586187.1
LOC112902807	protein Rf1, mitochondrial-like [Panicum hallii].	Panicum hallii	0.7122	2388	XM_025971987.1
LOC101763268	protein Rf1, mitochondrial [Setaria italica].	Setaria italica	0.7137	2391	XM_004986394.2
LOC117836529	protein Rf1, mitochondrial-like [Setaria viridis].	Setaria viridis	0.7164	2391	XM_034715980.1
LOC112897174	protein Rf1, mitochondrial-like isoform X1 [Panicum hallii].	Panicum hallii	0.717	2523	XR_003229591.1
LOC112902575	pentatricopeptide repeat-containing protein At5g55840-like [Panicum hallii].	Panicum hallii	0.7178	4689	XM_025971697.1
LOC117863348	protein Rf1, mitochondrial-like [Setaria viridis].	Setaria viridis	0.7187	2382	XM_034747009.1
LOC101778208	protein Rf1, mitochondrial [Setaria italica].	Setaria italica	0.7191	2382	XM_004978311.1
LOC101771465	LOW QUALITY PROTEIN: protein Rf1, mitochondrial-like [Setaria italica].	Setaria italica	0.7208	2364	XM_022823517.1
LOC117839145	protein Rf1, mitochondrial-like isoform X1 [Setaria viridis].	Setaria viridis	0.7217	2364	XM_034719408.1
rf4a	Rf4 variant	Oryza sativa	0.9656	2397
rf4aus	Rf4 variant	Oryza sativa	0.9681	2349
rf4b	Rf4 variant	Oryza sativa	0.9706	2349
rf4j	Rf4 variant	Oryza sativa	0.9736	2349
Rf4I	Rf4 variant	Oryza sativa	0.9991	2349
