# Supplementary material for: Copy number variation of the restorer Rf4 underlies human selection of three-line hybrid rice breeding
Source: Nat Commun. 2023 Nov 13;14:7333. doi: 10.1038/s41467-023-43009-4 (PMC10643609; doi:10.1038/s41467-023-43009-4)
Supplement: Supplementary file 10 — Supplementary Data 7 [file 41467_2023_43009_MOESM10_ESM.xlsx]

## Sheet: Sheet1
Supplementary Data 7. Protein similarity of Rf4M variants vs other homologs of Poaceae
Homologs	Description	Scientific Name	similarity	Acc.Len/aa	Protein Accession
LOC119310428	protein Rf1, mitochondrial-like [Triticum dicoccoides].	Triticum dicoccoides	0.4831	715	XP_037442084.1
tplb0048i12	NA	Triticum aestivum	0.53	691	NA
LOC109767594	protein Rf1, mitochondrial [Aegilops tauschii subsp. strangulata].	Aegilops tauschii	0.5315	691	XP_020181929.1
LOC112897174	protein Rf1, mitochondrial-like isoform X1 [Panicum hallii].	Panicum hallii	0.5438	840	XP_025821183.1
LOC119314802	protein Rf1, mitochondrial-like [Triticum dicoccoides].	Triticum dicoccoides	0.5463	633	XP_037445382.1
LOC8069275	protein Rf1, mitochondrial [Sorghum bicolor].	Sorghum bicolor	0.5551	797	XP_002448947.1
LOC103635420	protein Rf1, mitochondrial [Zea mays].	Zea mays	0.5608	795	XP_020398218.1
LOC112902807	protein Rf1, mitochondrial-like [Panicum hallii].	Panicum hallii	0.5703	795	XP_025827772.1
LOC8069278	uncharacterized protein LOC8069278 [Sorghum bicolor].	Sorghum bicolor	0.5766	1847	XP_002448951.2
LOC117836529	protein Rf1, mitochondrial-like [Setaria viridis].	Setaria viridis	0.587	796	XP_034571871.1
LOC101763268	protein Rf1, mitochondrial [Setaria italica].	Setaria italica	0.5883	796	XP_004986451.2
LOC112902575	pentatricopeptide repeat-containing protein At5g55840-like [Panicum hallii].	Panicum hallii	0.5922	1562	XP_025827482.1
LOC101778208	protein Rf1, mitochondrial [Setaria italica].	Setaria italica	0.5925	793	XP_004978368.1
LOC117863348	protein Rf1, mitochondrial-like [Setaria viridis].	Setaria viridis	0.5925	793	XP_034602900.1
LOC101771465	LOW QUALITY PROTEIN: protein Rf1, mitochondrial-like [Setaria italica].	Setaria italica	0.5987	787	XP_022679252.1
LOC117839145	protein Rf1, mitochondrial-like isoform X1 [Setaria viridis].	Setaria viridis	0.6	787	XP_034575299.1
rf4aus	Rf4 variant	Oryza sativa	0.9348	782
rf4a	Rf4 variant	Oryza sativa	0.9455	798
rf4b	Rf4 variant	Oryza sativa	0.9515	782
rf4j	Rf4 variant	Oryza sativa	0.9527	782
Rf4aI	Rf4 variant	Oryza sativa	0.9974	782
