# Supplementary material for: Copy number variation of the restorer Rf4 underlies human selection of three-line hybrid rice breeding
Source: Nat Commun. 2023 Nov 13;14:7333. doi: 10.1038/s41467-023-43009-4 (PMC10643609; doi:10.1038/s41467-023-43009-4)
Supplement: Supplementary file 12 — Source Data [file 41467_2023_43009_MOESM12_ESM.xlsx]

## Sheet: Fig. 4c
Fig. 4c
	Expression (Rf4/UFC1)	J23A	J23A × ZSRf4I	J23A × ZSRf4M
	Experiment 1	0.000233786	0.00517334	0.0103193
	Experiment 2	4.47517e-05	0.0050339	0.00876483
	Experiment 3	4.91315e-05	0.00616328	0.0113085
	Mean	0.000109223	0.00545684	0.0101309
	SD	0.000107897	0.000615751	0.00128227
	Pairwise comparison	p-value
	J23A vs. J23A × ZSRf4I	0.000120805
	J23A×ZSRf4I vs. J23A × ZSRf4M	0.00470755

## Sheet: Fig. 4d
Fig. 4d
	Expression (WA352c/atp6)	J23A	J23A × ZSRf4I	J23A × ZSRf4M
	Experiment 1	0.365423	0.196918	0.0981304
	Experiment 2	0.350587	0.200536	0.109651
	Experiment 3	0.3301	0.222586	0.0861934
	Mean	0.348703	0.20668	0.0979915
	SD	0.0177368	0.0138933	0.0117293
	Pairwise comparison	p-value
	J23A vs. J23A × ZSRf4I	0.000399609
	J23A×ZSRf4I vs. J23A × ZSRf4M	0.000491177

## Sheet: Fig. 4e
Fig. 4e
	Expression (WA352c/atp6)	ZSRf4M	rf4am - rf4bm-mF1	rf4am - rf4bm
	Experiment 1	0.0260634	0.0533559	0.186844
	Experiment 2	0.0245996	0.0539904	0.232801
	Experiment 3	0.0232733	0.0499253	0.194147
	Mean	0.0246454	0.0524239	0.204597
	SD	0.00139561	0.00218696	0.0246963
	Pairwise comparison	p-value
	ZSRf4M vs. rf4am - rf4bm-mF1	< 0.0001
	rf4am - rf4bm vs. rf4am - rf4bm-mF1	0.00827397

## Sheet: Fig. 5b
Fig. 5b
	Expression (Rf4/UFC1)	J23A	J23A/Rf4t-	J23A/Rf4tRf4t	J23A/Rf4tRf4t × ZSRf4I
	Experiment 1	0.000281299	0.00345339	0.0100241	0.00904259
	Experiment 2	0.000148321	0.00480778	0.00815339	0.00811179
	Experiment 3	3.71431e-05	0.00381764	0.0116317	0.00804422
	Mean	0.000155588	0.00402627	0.00993638	0.00839953
	SD	0.00012224	0.000700883	0.00174081	0.000557927
	Pairwise comparison	p-value
	J23A vs. J23A/Rf4t-	0.00070704
	J23A/Rf4t- vs. J23A/Rf4tRf4t	0.00548885
	J23A/Rf4t- vs. J23A/Rf4tRf4t × ZSRf4I	0.00107189
	J23A/Rf4tRf4t vs. J23A/Rf4tRf4t × ZSRf4I	0.219063

## Sheet: Fig. 5c
Fig. 5c
	Expression (WA352c/atp6)	J23A	J23A/Rf4t-	J23A/Rf4tRf4t	J23A/Rf4tRf4t × ZSRf4I
	Experiment 1	0.27431	0.0852143	0.0393116	0.049424
	Experiment 2	0.246658	0.0814321	0.0403419	0.0437481
	Experiment 3	0.308233	0.0839853	0.0500114	0.0605578
	Mean	0.2764	0.0835439	0.0432217	0.0512433
	SD	0.0308405	0.00192931	0.0059026	0.00855122
	Pairwise comparison	p-value
	J23A vs. J23A/Rf4t-	0.00822248
	J23A/Rf4t- vs. J23A/Rf4tRf4t	0.000356057
	J23A/Rf4t- vs. J23A/Rf4tRf4t × ZSRf4I	0.00309289
	J23A/Rf4tRf4t vs. J23A/Rf4tRf4t × ZSRf4I	0.252146

## Sheet: Fig. 8
					Fig. 8

## Sheet: Supplementary Fig. 5c
Supplementary Fig. 5c
	Expression (Rf4/UFC1)	J23A	J23A×ZSRf4I #2	J23A×ZSRf4I #3	J23A×ZSRf4M #2	J23A×ZSRf4M #3
	Experiment 1	2.67043e-05	0.00689339	0.00695996	0.0140594	0.0193627
	Experiment 2	3.72914e-05	0.00690865	0.0080941	0.0187601	0.017784
	Experiment 3	0.000173512	0.00986599	0.00702233	0.014271	0.0147762
	Mean	7.91692e-05	0.00788934	0.0073588	0.0156968	0.0173077
	SD	8.18745e-05	0.00171184	0.000637553	0.00265498	0.00233007
	Pairwise comparison	p-value
	J23A vs. J23A×ZSRf4I #2	0.015469
	J23A vs. J23A×ZSRf4I #3	< 0.0001
	J23A×ZSRf4I #2 vs. J23A×ZSRf4I #3	0.641363
	J23A×ZSRf4I #3 vs. J23A×ZSRf4M #2	0.00613188
	J23A×ZSRf4I #3 vs. J23A×ZSRf4M #3	0.00204237
	J23A×ZSRf4M #2 vs. J23A×ZSRf4M #3	0.47381

## Sheet: Supplementary Fig. 5d
Supplementary Fig. 5d
	Expression (WA352c/atp6)	J23A	J23A×ZSRf4I #2	J23A×ZSRf4I #3	J23A×ZSRf4M #2	J23A×ZSRf4M #3
	Experiment 1	0.469558	0.164656	0.161708	0.104482	0.105408
	Experiment 2	0.474152	0.149452	0.144351	0.0840289	0.096739
	Experiment 3	0.390318	0.141521	0.138608	0.106151	0.0925303
	Mean	0.444676	0.151876	0.148222	0.0982207	0.0982256
	SD	0.0471318	0.0117564	0.012027	0.0123188	0.00656607
	Pairwise comparison	p-value
	J23A vs. J23A×ZSRf4I #2	0.000475557
	J23A vs. J23A×ZSRf4I #3	0.0004556
	J23A×ZSRf4I #2 vs. J23A×ZSRf4I #3	0.725785
	J23A×ZSRf4I #3 vs. J23A×ZSRf4M #2	0.00733142
	J23A×ZSRf4I #3 vs. J23A×ZSRf4M #3	0.00320731
	J23A×ZSRf4M #2 vs. J23A×ZSRf4M #3	0.999543

## Sheet: Supplementary Fig. 5e
Supplementary Fig. 5e
	Expression (WA352c/atp6)	ZSRf4M	rf4am-rf4bm-mF1 #2	rf4am-rf4bm-mF1 #3	rf4am-rf4bm #2	rf4am-rf4bm #3
	Experiment 1	0.0979694	0.162297	0.157996	0.351131	0.410669
	Experiment 2	0.0923995	0.170849	0.16807	0.359314	0.398681
	Experiment 3	0.0999073	0.194926	0.193453	0.403011	0.418272
	Mean	0.0967588	0.176024	0.173173	0.371152	0.409207
	SD	0.00389757	0.0169187	0.0182707	0.0278923	0.009877
	Pairwise comparison	p-value
	ZSRf4M vs. rf4am - rf4bm-mF1 #2	0.00138362
	ZSRf4M vs. rf4am - rf4bm-mF1 #3	0.00209554
	rf4am - rf4bm-mF1 #2 vs. rf4am - rf4bm-mF1 #3	0.85248
	rf4am - rf4bm-mF1 #3 vs. rf4am - rf4bm #2	0.000504189
	rf4am - rf4bm-mF1 #3 vs. rf4am - rf4bm #3	< 0.0001
	rf4am - rf4bm #2 vs. rf4am - rf4bm #3	0.0898498

## Sheet: Supplementary Fig. 6b
Supplementary Fig. 6b
	Expression (Rf4/UFC1)	J23A	J23A/Rf4t- #2	J23A/Rf4t- #3	J23A/Rf4tRf4t #2	J23A/Rf4tRf4t #3	J23A/Rf4tRf4t × ZSRf4I #2	J23A/Rf4tRf4t × ZSRf4I #3
	Experiment 1	0	0.00813405	0.00791935	0.0165641	0.0155309	0.0151543	0.0146341
	Experiment 2	0	0.00742901	0.00770409	0.0129637	0.0143355	0.0144288	0.0154664
	Experiment 3	0.000451601	0.00954109	0.0090597	0.0136931	0.0147254	0.014399	0.0136232
	Mean	0.000150534	0.00836805	0.00822771	0.014407	0.0148639	0.0146607	0.0145746
	SD	0.000260732	0.00107531	0.000728515	0.00190343	0.000609606	0.000427743	0.000923019
	Pairwise comparison	p-value
	J23A vs. J23A/Rf4t- #2	0.000210571
	J23A vs. J23A/Rf4t- #3	< 0.0001
	J23A/Rf4t- #2 vs. J23A/Rf4t- #3	0.860658
	J23A/Rf4t- #3 vs. J23A/Rf4tRf4t #2	0.00629115
	J23A/Rf4t- #3 vs. J23A/Rf4tRf4t #3	0.000267588
	J23A/Rf4tRf4t #2 vs. J23A/Rf4tRf4t #3	0.712334
	J23A/Rf4tRf4t #3 vs. J23A/Rf4tRf4t × ZSRf4I #2	0.661132
	J23A/Rf4tRf4t #3 vs. J23A/Rf4tRf4t × ZSRf4I #3	0.673993
	J23A/Rf4tRf4t × ZSRf4I #2 vs. J23A/Rf4tRf4t × ZSRf4I #3	0.890486

[truncated: 7 more sheets: Supplementary Fig. 6c, Supplementary Fig. 7a, Supplementary Fig. 7b, Supplementary Fig. 7c, Supplementary Fig. 7d, Supplementary Fig. 7e, Supplementary Fig. 7f]
